# Supplementary material for: Methyl N-[(4-chloro­phen­yl)(3-methyl-5-oxo-1-phenyl-4,5-dihydro-1H-pyrazol-4-yl­idene)meth­yl]glycinate
Source: Acta Crystallogr Sect E Struct Rep Online. 2009 Jul 22;65(Pt 8):o1951–2. doi: 10.1107/S1600536809027858 (PMC2977320; doi:10.1107/S1600536809027858)
Supplement: Supplementary file 1 [file e-65-o1951-sup1.cif]

##############################################################################
###                                                                        ###
###        Electronic paper (Acta Crystallographica Section E)             ###
###                                                                        ###
##############################################################################
#                                                                            #
# This CIF contains the data in a paper accepted for publication in Acta     #
# Crystallographica Section E. It conforms to the requirements of Notes      #
# for Authors for Section E, and has been peer reviewed under the auspices   #
# of the IUCr Commission on Journals.                                        #
#                                                                            #
# Full details of the Crystallographic Information File format               #
# are given in the paper "The Crystallographic Information File (CIF):       #
# a New Standard Archive File for Crystallography" by S. R. Hall, F. H.      #
# Allen and I. D. Brown [Acta Cryst. (1991), A47, 655-685].                  #
#                                                                            #
# The current version of the core CIF dictionary is obtainable from          #
# ftp://ftp.iucr.org/pub/cif_core.dic. The current version number is 2.4.    #
#                                                                            #
# Software is freely available for graphical display of the structure(s) in  #
# this CIF.  For information consult the CIF home page http://www.iucr.org/  #
# cif/home.html                                                              #
#                                                                            #
# This file may be used for bona fide research purposes within the           #
# scientific community so long as proper attribution is given to the journal # 
# article from which it was obtained.                                        #
#                                                                            #
##############################################################################
                                             
data_I
_audit_creation_method     SHELXL-97
_chemical_name_systematic
;
Methyl <i>N</i>-[(4-chlorophenyl)(3-methyl-5-oxo-1-phenyl-4,5-dihydro-
1<i>H</i>-pyrazol-4-ylidene)methyl]glycinate
;
_chemical_name_common     ?
_chemical_formula_moiety     'C20 H18 Cl N3 O3'
_chemical_formula_sum     'C20 H18 Cl N3 O3'
_chemical_formula_iupac     'C20 H18 Cl N3 O3'
_chemical_formula_weight     383.82
_chemical_melting_point     ?
_symmetry_cell_setting     triclinic
_symmetry_space_group_name_H-M     'P -1'
_symmetry_space_group_name_Hall     '-P 1'
loop_
    _symmetry_equiv_pos_as_xyz
    'x, y, z'
    '-x, -y, -z'
_cell_length_a     9.309(4)
_cell_length_b     10.222(4)
_cell_length_c     10.685(5)
_cell_angle_alpha     86.275(8)
_cell_angle_beta     82.772(8)
_cell_angle_gamma     71.749(5)
_cell_volume     957.6(7)
_cell_formula_units_Z     2
_cell_measurement_reflns_used     1323
_cell_measurement_theta_min     2.32
_cell_measurement_theta_max     25.91
_cell_measurement_temperature     296(2)
_exptl_crystal_description     block
_exptl_crystal_colour     colorless
_exptl_crystal_size_max     0.24
_exptl_crystal_size_mid     0.20
_exptl_crystal_size_min     0.18
_exptl_crystal_density_diffrn     1.331
_exptl_crystal_density_meas     ?
_exptl_crystal_density_method     'not measured'
_exptl_crystal_F_000     400
_exptl_absorpt_coefficient_mu     0.225
_exptl_absorpt_correction_type     multi-scan
_exptl_absorpt_process_details     '(SADABS; Sheldrick, 1996)'
_exptl_absorpt_correction_T_min     0.947
_exptl_absorpt_correction_T_max     0.960
_exptl_special_details
;
;
_diffrn_ambient_temperature     296(2)
_diffrn_radiation_type     MoK\a
_diffrn_radiation_wavelength     0.71073
_diffrn_radiation_source     'fine-focus sealed tube'
_diffrn_radiation_monochromator     graphite
_diffrn_measurement_device_type     'Bruker APEXII CCD area-detector'
_diffrn_measurement_method     '\f and \w'
_diffrn_detector_area_resol_mean     ?
_diffrn_reflns_number     4927
_diffrn_reflns_av_R_equivalents     0.0194
_diffrn_reflns_av_sigmaI/netI     0.0466
_diffrn_reflns_theta_min     1.92
_diffrn_reflns_theta_max     25.03
_diffrn_reflns_theta_full     25.03
_diffrn_measured_fraction_theta_max     0.994
_diffrn_measured_fraction_theta_full     0.994
_diffrn_reflns_limit_h_min     -11
_diffrn_reflns_limit_h_max     10
_diffrn_reflns_limit_k_min     -11
_diffrn_reflns_limit_k_max     12
_diffrn_reflns_limit_l_min     -11
_diffrn_reflns_limit_l_max     12
_diffrn_standards_number     ?
_diffrn_standards_interval_count     ?
_diffrn_standards_interval_time     ?
_diffrn_standards_decay_%     ?
_refine_special_details
;
Refinement of <i>F</i>^2^ against ALL reflections. The weighted <i>R</i>-factor
<i>wR</i> and goodness of fit <i>S</i> are based on <i>F</i>^2^, conventional
<i>R</i>-factors <i>R</i> are based on <i>F</i>, with <i>F</i> set to zero for
negative <i>F</i>^2^. The threshold expression of <i>F</i>^2^ >
\s(<i>F</i>^2^) is used only for calculating <i>R</i>-factors(gt) <i>etc</i>.
and is not relevant to the choice of reflections for refinement.
<i>R</i>-factors based on <i>F</i>^2^ are statistically about twice as large
as those based on <i>F</i>, and <i>R</i>- factors based on ALL data will be
even larger.
;
_reflns_number_total     3364
_reflns_number_gt     1975
_reflns_threshold_expression     I>2\s(I)
_refine_ls_structure_factor_coef     Fsqd
_refine_ls_matrix_type     full
_refine_ls_R_factor_all     0.1183
_refine_ls_R_factor_gt     0.0747
_refine_ls_wR_factor_gt     0.1968
_refine_ls_wR_factor_ref     0.2291
_refine_ls_goodness_of_fit_ref     1.052
_refine_ls_restrained_S_all     1.052
_refine_ls_number_reflns     3364
_refine_ls_number_parameters     246
_refine_ls_number_restraints     0
_refine_ls_hydrogen_treatment     constr
_refine_ls_weighting_scheme     calc
_refine_ls_weighting_details
                 'calc w=1/[\s^2^(Fo^2^)+(0.1339P)^2^] where P=(Fo^2^+2Fc^2^)/3'
_atom_sites_solution_hydrogens     geom
_atom_sites_solution_primary     direct
_atom_sites_solution_secondary     difmap
_refine_ls_shift/su_max     0.000
_refine_ls_shift/su_mean     0.000
_refine_diff_density_max     0.536
_refine_diff_density_min     -0.444
_refine_ls_extinction_method     none
_refine_ls_extinction_coef     ?
loop_
    _atom_type_symbol
    _atom_type_description
    _atom_type_scat_dispersion_real
    _atom_type_scat_dispersion_imag
    _atom_type_scat_source
    'C' 'C' 0.0033 0.0016
                         'International Tables Vol C Tables 4.2.6.8 and 6.1.1.4'
    'H' 'H' 0.0000 0.0000
                         'International Tables Vol C Tables 4.2.6.8 and 6.1.1.4'
    'N' 'N' 0.0061 0.0033
                         'International Tables Vol C Tables 4.2.6.8 and 6.1.1.4'
    'O' 'O' 0.0106 0.0060
                         'International Tables Vol C Tables 4.2.6.8 and 6.1.1.4'
    'Cl' 'Cl' 0.1484 0.1585
                         'International Tables Vol C Tables 4.2.6.8 and 6.1.1.4'
_computing_data_collection     'APEX2 (Bruker, 2003)'
_computing_cell_refinement     'SAINT (Bruker, 2001)'
_computing_data_reduction     'SAINT (Bruker, 2001)'
_computing_structure_solution     'SHELXS97 (Sheldrick, 2008)'
_computing_structure_refinement     'SHELXL97 (Sheldrick, 2008)'
_computing_molecular_graphics
;
SHELXTL (Sheldrick, 2008) and DIAMOND (Brandenburg & Berndt,
1999)
;
_computing_publication_material     'SHELXTL (Sheldrick, 2008)'
loop_
    _atom_site_type_symbol
    _atom_site_label
    _atom_site_fract_x
    _atom_site_fract_y
    _atom_site_fract_z
    _atom_site_U_iso_or_equiv
    _atom_site_adp_type
    _atom_site_calc_flag
    _atom_site_refinement_flags
    _atom_site_occupancy
    _atom_site_disorder_assembly
    _atom_site_disorder_group
    Cl Cl1 -0.55778(16) 0.32750(16) 0.61403(15) 0.1056(6) Uani d . 1 . .
    O O1 0.2121(3) 0.5392(3) 0.8771(2) 0.0536(7) Uani d . 1 . .
    O O2 0.2655(4) 0.1981(3) 1.0279(3) 0.0771(9) Uani d . 1 . .
    O O3 0.1496(3) 0.0367(3) 1.0650(3) 0.0716(9) Uani d . 1 . .
    N N1 0.1065(3) 0.7252(3) 0.7427(3) 0.0520(8) Uani d . 1 . .
    N N2 -0.0161(4) 0.7657(3) 0.6679(3) 0.0573(9) Uani d . 1 . .
    N N3 0.0591(3) 0.3478(3) 0.8789(3) 0.0510(8) Uani d . 1 . .
    H H3 0.1341 0.3706 0.8998 0.061 Uiso calc R 1 . .
    C C1 0.3191(5) 0.7807(4) 0.8132(4) 0.0666(12) Uani d . 1 . .
    H H1 0.3399 0.7016 0.8647 0.080 Uiso calc R 1 . .
    C C2 0.4086(5) 0.8654(5) 0.8087(5) 0.0801(14) Uani d . 1 . .
    H H2 0.4895 0.8424 0.8574 0.096 Uiso calc R 1 . .
    C C3 0.3824(6) 0.9811(6) 0.7354(6) 0.0890(15) Uani d . 1 . .
    H H3A 0.4449 1.0368 0.7327 0.107 Uiso calc R 1 . .
    C C4 0.2603(7) 1.0159(5) 0.6639(5) 0.0880(15) Uani d . 1 . .
    H H4 0.2405 1.0960 0.6138 0.106 Uiso calc R 1 . .
    C C5 0.1672(5) 0.9319(5) 0.6663(4) 0.0697(12) Uani d . 1 . .
    H H5 0.0855 0.9552 0.6184 0.084 Uiso calc R 1 . .
    C C6 0.1992(4) 0.8118(4) 0.7424(3) 0.0525(9) Uani d . 1 . .
    C C7 -0.0797(4) 0.6684(4) 0.6807(3) 0.0526(10) Uani d . 1 . .
    C C8 -0.2151(5) 0.6816(5) 0.6135(4) 0.0776(14) Uani d . 1 . .
    H H8A -0.2512 0.7733 0.5784 0.116 Uiso calc R 1 . .
    H H8B -0.2942 0.6634 0.6720 0.116 Uiso calc R 1 . .
    H H8C -0.1870 0.6165 0.5470 0.116 Uiso calc R 1 . .
    C C9 -0.0021(4) 0.5568(4) 0.7624(3) 0.0458(9) Uani d . 1 . .
    C C10 0.1185(4) 0.5995(4) 0.8021(3) 0.0450(8) Uani d . 1 . .
    C C11 -0.0299(4) 0.4347(4) 0.8029(3) 0.0432(8) Uani d . 1 . .
    C C12 -0.1577(4) 0.3973(4) 0.7612(3) 0.0454(9) Uani d . 1 . .
    C C13 -0.1405(5) 0.3365(5) 0.6462(4) 0.0683(12) Uani d . 1 . .
    H H13 -0.0457 0.3108 0.5986 0.082 Uiso calc R 1 . .
    C C14 -0.2631(6) 0.3136(5) 0.6015(4) 0.0770(14) Uani d . 1 . .
    H H14 -0.2513 0.2720 0.5244 0.092 Uiso calc R 1 . .
    C C15 -0.4031(5) 0.3528(4) 0.6722(4) 0.0591(11) Uani d . 1 . .
    C C16 -0.4215(4) 0.4092(4) 0.7886(4) 0.0604(11) Uani d . 1 . .
    H H16 -0.5155 0.4314 0.8373 0.072 Uiso calc R 1 . .
    C C17 -0.2987(4) 0.4323(4) 0.8322(3) 0.0526(10) Uani d . 1 . .
    H H17 -0.3107 0.4719 0.9103 0.063 Uiso calc R 1 . .
    C C18 0.0428(4) 0.2179(4) 0.9305(4) 0.0545(10) Uani d . 1 . .
    H H18A 0.0493 0.1573 0.8625 0.065 Uiso calc R 1 . .
    H H18B -0.0560 0.2336 0.9794 0.065 Uiso calc R 1 . .
    C C19 0.1662(4) 0.1521(4) 1.0130(4) 0.0561(10) Uani d . 1 . .
    C C20 0.2628(6) -0.0381(5) 1.1457(5) 0.0911(16) Uani d . 1 . .
    H H20A 0.3615 -0.0631 1.0979 0.137 Uiso calc R 1 . .
    H H20B 0.2404 -0.1199 1.1791 0.137 Uiso calc R 1 . .
    H H20C 0.2620 0.0188 1.2140 0.137 Uiso calc R 1 . .
loop_
    _atom_site_aniso_label
    _atom_site_aniso_U_11
    _atom_site_aniso_U_22
    _atom_site_aniso_U_33
    _atom_site_aniso_U_12
    _atom_site_aniso_U_13
    _atom_site_aniso_U_23
    Cl1 0.0921(10) 0.1261(12) 0.1282(12) -0.0573(9) -0.0643(9) 0.0046(9)
    O1 0.0457(14) 0.0636(16) 0.0557(15) -0.0186(12) -0.0205(12) 0.0069(13)
    O2 0.0713(19) 0.075(2) 0.098(2) -0.0316(17) -0.0458(17) 0.0202(17)
    O3 0.0718(19) 0.0580(18) 0.091(2) -0.0220(15) -0.0336(16) 0.0132(16)
    N1 0.0506(18) 0.058(2) 0.0516(18) -0.0206(15) -0.0159(14) 0.0053(15)
    N2 0.0513(18) 0.068(2) 0.0531(19) -0.0161(17) -0.0172(15) 0.0106(16)
    N3 0.0406(16) 0.059(2) 0.0574(18) -0.0180(14) -0.0197(14) 0.0065(16)
    C1 0.060(3) 0.066(3) 0.080(3) -0.025(2) -0.021(2) 0.006(2)
    C2 0.066(3) 0.080(3) 0.104(4) -0.032(3) -0.022(3) -0.001(3)
    C3 0.091(4) 0.077(3) 0.110(4) -0.044(3) -0.012(3) 0.007(3)
    C4 0.107(4) 0.074(3) 0.089(4) -0.040(3) -0.016(3) 0.024(3)
    C5 0.078(3) 0.067(3) 0.064(3) -0.022(2) -0.018(2) 0.010(2)
    C6 0.054(2) 0.055(2) 0.049(2) -0.0177(19) -0.0023(17) -0.0072(18)
    C7 0.046(2) 0.068(3) 0.045(2) -0.018(2) -0.0144(17) 0.0054(19)
    C8 0.067(3) 0.101(4) 0.074(3) -0.033(3) -0.038(2) 0.031(3)
    C9 0.0382(19) 0.061(2) 0.0395(18) -0.0157(17) -0.0096(15) 0.0030(17)
    C10 0.0407(19) 0.052(2) 0.0415(19) -0.0110(16) -0.0096(15) -0.0003(17)
    C11 0.0347(17) 0.057(2) 0.0381(18) -0.0138(16) -0.0038(14) -0.0054(16)
    C12 0.0424(19) 0.055(2) 0.0407(18) -0.0156(17) -0.0115(15) -0.0021(16)
    C13 0.058(3) 0.098(4) 0.052(2) -0.027(2) -0.0022(19) -0.022(2)
    C14 0.086(3) 0.101(4) 0.057(3) -0.038(3) -0.020(2) -0.020(2)
    C15 0.060(3) 0.064(3) 0.063(3) -0.026(2) -0.032(2) 0.008(2)
    C16 0.042(2) 0.071(3) 0.069(3) -0.0180(19) -0.0127(18) -0.001(2)
    C17 0.040(2) 0.068(2) 0.049(2) -0.0129(18) -0.0076(16) -0.0108(19)
    C18 0.054(2) 0.056(2) 0.060(2) -0.0224(19) -0.0170(19) 0.0012(19)
    C19 0.054(2) 0.053(2) 0.064(3) -0.017(2) -0.0137(19) -0.004(2)
    C20 0.093(4) 0.068(3) 0.111(4) -0.013(3) -0.053(3) 0.027(3)
_geom_special_details
;
All e.s.d.'s (except the e.s.d. in the dihedral angle between two l.s. planes)
are estimated using the full covariance matrix. The cell e.s.d.'s are taken
into account individually in the estimation of e.s.d.'s in distances, angles
and torsion angles; correlations between e.s.d.'s in cell parameters are only
used when they are defined by crystal symmetry. An approximate (isotropic)
treatment of cell e.s.d.'s is used for estimating e.s.d.'s involving l.s.
planes.
;
loop_
    _geom_bond_atom_site_label_1
    _geom_bond_atom_site_label_2
    _geom_bond_site_symmetry_2
    _geom_bond_distance
    _geom_bond_publ_flag
    Cl1 C15 . 1.734(4) ?
    O1 C10 . 1.248(4) ?
    O2 C19 . 1.191(4) ?
    O3 C19 . 1.316(5) ?
    O3 C20 . 1.442(5) ?
    N1 C10 . 1.374(5) ?
    N1 C6 . 1.416(5) ?
    N1 N2 . 1.416(4) ?
    N2 C7 . 1.300(5) ?
    N3 C11 . 1.323(4) ?
    N3 C18 . 1.449(5) ?
    N3 H3 . 0.8600 ?
    C1 C6 . 1.371(5) ?
    C1 C2 . 1.372(6) ?
    C1 H1 . 0.9300 ?
    C2 C3 . 1.349(7) ?
    C2 H2 . 0.9300 ?
    C3 C4 . 1.389(7) ?
    C3 H3A . 0.9300 ?
    C4 C5 . 1.396(7) ?
    C4 H4 . 0.9300 ?
    C5 C6 . 1.399(6) ?
    C5 H5 . 0.9300 ?
    C7 C9 . 1.449(5) ?
    C7 C8 . 1.494(5) ?
    C8 H8A . 0.9600 ?
    C8 H8B . 0.9600 ?
    C8 H8C . 0.9600 ?
    C9 C11 . 1.384(5) ?
    C9 C10 . 1.443(5) ?
    C11 C12 . 1.484(5) ?
    C12 C13 . 1.382(5) ?
    C12 C17 . 1.385(5) ?
    C13 C14 . 1.380(6) ?
    C13 H13 . 0.9300 ?
    C14 C15 . 1.376(6) ?
    C14 H14 . 0.9300 ?
    C15 C16 . 1.373(6) ?
    C16 C17 . 1.377(5) ?
    C16 H16 . 0.9300 ?
    C17 H17 . 0.9300 ?
    C18 C19 . 1.498(5) ?
    C18 H18A . 0.9700 ?
    C18 H18B . 0.9700 ?
    C20 H20A . 0.9600 ?
    C20 H20B . 0.9600 ?
    C20 H20C . 0.9600 ?
loop_
    _geom_angle_atom_site_label_1
    _geom_angle_atom_site_label_2
    _geom_angle_atom_site_label_3
    _geom_angle_site_symmetry_1
    _geom_angle_site_symmetry_3
    _geom_angle
    _geom_angle_publ_flag
    C19 O3 C20 . . 115.9(3) ?
    C10 N1 C6 . . 130.1(3) ?
    C10 N1 N2 . . 111.5(3) ?
    C6 N1 N2 . . 118.3(3) ?
    C7 N2 N1 . . 106.7(3) ?
    C11 N3 C18 . . 126.5(3) ?
    C11 N3 H3 . . 116.8 ?
    C18 N3 H3 . . 116.8 ?
    C6 C1 C2 . . 120.5(4) ?
    C6 C1 H1 . . 119.7 ?
    C2 C1 H1 . . 119.7 ?
    C3 C2 C1 . . 121.7(5) ?
    C3 C2 H2 . . 119.2 ?
    C1 C2 H2 . . 119.2 ?
    C2 C3 C4 . . 118.9(5) ?
    C2 C3 H3A . . 120.5 ?
    C4 C3 H3A . . 120.5 ?
    C3 C4 C5 . . 120.8(5) ?
    C3 C4 H4 . . 119.6 ?
    C5 C4 H4 . . 119.6 ?
    C4 C5 C6 . . 118.6(4) ?
    C4 C5 H5 . . 120.7 ?
    C6 C5 H5 . . 120.7 ?
    C1 C6 C5 . . 119.5(4) ?
    C1 C6 N1 . . 122.0(4) ?
    C5 C6 N1 . . 118.5(4) ?
    N2 C7 C9 . . 111.6(3) ?
    N2 C7 C8 . . 119.7(3) ?
    C9 C7 C8 . . 128.7(4) ?
    C7 C8 H8A . . 109.5 ?
    C7 C8 H8B . . 109.5 ?
    H8A C8 H8B . . 109.5 ?
    C7 C8 H8C . . 109.5 ?
    H8A C8 H8C . . 109.5 ?
    H8B C8 H8C . . 109.5 ?
    C11 C9 C10 . . 123.5(3) ?
    C11 C9 C7 . . 131.6(3) ?
    C10 C9 C7 . . 104.9(3) ?
    O1 C10 N1 . . 126.3(3) ?
    O1 C10 C9 . . 128.3(3) ?
    N1 C10 C9 . . 105.4(3) ?
    N3 C11 C9 . . 120.2(3) ?
    N3 C11 C12 . . 118.5(3) ?
    C9 C11 C12 . . 121.2(3) ?
    C13 C12 C17 . . 119.2(3) ?
    C13 C12 C11 . . 120.2(3) ?
    C17 C12 C11 . . 120.5(3) ?
    C14 C13 C12 . . 120.4(4) ?
    C14 C13 H13 . . 119.8 ?
    C12 C13 H13 . . 119.8 ?
    C15 C14 C13 . . 119.4(4) ?
    C15 C14 H14 . . 120.3 ?
    C13 C14 H14 . . 120.3 ?
    C16 C15 C14 . . 121.1(4) ?
    C16 C15 Cl1 . . 119.6(3) ?
    C14 C15 Cl1 . . 119.2(3) ?
    C15 C16 C17 . . 119.1(4) ?
    C15 C16 H16 . . 120.5 ?
    C17 C16 H16 . . 120.5 ?
    C16 C17 C12 . . 120.8(3) ?
    C16 C17 H17 . . 119.6 ?
    C12 C17 H17 . . 119.6 ?
    N3 C18 C19 . . 109.4(3) ?
    N3 C18 H18A . . 109.8 ?
    C19 C18 H18A . . 109.8 ?
    N3 C18 H18B . . 109.8 ?
    C19 C18 H18B . . 109.8 ?
    H18A C18 H18B . . 108.2 ?
    O2 C19 O3 . . 125.3(4) ?
    O2 C19 C18 . . 124.3(4) ?
    O3 C19 C18 . . 110.3(3) ?
    O3 C20 H20A . . 109.5 ?
    O3 C20 H20B . . 109.5 ?
    H20A C20 H20B . . 109.5 ?
    O3 C20 H20C . . 109.5 ?
    H20A C20 H20C . . 109.5 ?
    H20B C20 H20C . . 109.5 ?
loop_
    _geom_torsion_atom_site_label_1
    _geom_torsion_atom_site_label_2
    _geom_torsion_atom_site_label_3
    _geom_torsion_atom_site_label_4
    _geom_torsion_site_symmetry_1
    _geom_torsion_site_symmetry_2
    _geom_torsion_site_symmetry_3
    _geom_torsion_site_symmetry_4
    _geom_torsion
    _geom_torsion_publ_flag
    C10 N1 N2 C7 . . . . 0.4(4) ?
    C6 N1 N2 C7 . . . . 177.9(3) ?
    C6 C1 C2 C3 . . . . 0.0(7) ?
    C1 C2 C3 C4 . . . . 0.7(8) ?
    C2 C3 C4 C5 . . . . -0.8(8) ?
    C3 C4 C5 C6 . . . . 0.0(7) ?
    C2 C1 C6 C5 . . . . -0.8(6) ?
    C2 C1 C6 N1 . . . . 178.6(4) ?
    C4 C5 C6 C1 . . . . 0.8(6) ?
    C4 C5 C6 N1 . . . . -178.7(4) ?
    C10 N1 C6 C1 . . . . -3.6(6) ?
    N2 N1 C6 C1 . . . . 179.3(3) ?
    C10 N1 C6 C5 . . . . 175.8(4) ?
    N2 N1 C6 C5 . . . . -1.2(5) ?
    N1 N2 C7 C9 . . . . -1.0(4) ?
    N1 N2 C7 C8 . . . . 179.4(3) ?
    N2 C7 C9 C11 . . . . 179.4(4) ?
    C8 C7 C9 C11 . . . . -1.0(7) ?
    N2 C7 C9 C10 . . . . 1.3(4) ?
    C8 C7 C9 C10 . . . . -179.2(4) ?
    C6 N1 C10 O1 . . . . 5.2(6) ?
    N2 N1 C10 O1 . . . . -177.6(3) ?
    C6 N1 C10 C9 . . . . -176.7(3) ?
    N2 N1 C10 C9 . . . . 0.5(4) ?
    C11 C9 C10 O1 . . . . -1.3(6) ?
    C7 C9 C10 O1 . . . . 177.0(3) ?
    C11 C9 C10 N1 . . . . -179.3(3) ?
    C7 C9 C10 N1 . . . . -1.0(4) ?
    C18 N3 C11 C9 . . . . 178.9(3) ?
    C18 N3 C11 C12 . . . . -2.0(5) ?
    C10 C9 C11 N3 . . . . -2.2(5) ?
    C7 C9 C11 N3 . . . . 180.0(4) ?
    C10 C9 C11 C12 . . . . 178.7(3) ?
    C7 C9 C11 C12 . . . . 0.8(6) ?
    N3 C11 C12 C13 . . . . -96.3(4) ?
    C9 C11 C12 C13 . . . . 82.8(5) ?
    N3 C11 C12 C17 . . . . 88.6(4) ?
    C9 C11 C12 C17 . . . . -92.2(4) ?
    C17 C12 C13 C14 . . . . 1.4(7) ?
    C11 C12 C13 C14 . . . . -173.8(4) ?
    C12 C13 C14 C15 . . . . 0.5(7) ?
    C13 C14 C15 C16 . . . . -2.7(7) ?
    C13 C14 C15 Cl1 . . . . 178.5(4) ?
    C14 C15 C16 C17 . . . . 3.0(6) ?
    Cl1 C15 C16 C17 . . . . -178.2(3) ?
    C15 C16 C17 C12 . . . . -1.1(6) ?
    C13 C12 C17 C16 . . . . -1.0(6) ?
    C11 C12 C17 C16 . . . . 174.1(4) ?
    C11 N3 C18 C19 . . . . -179.5(3) ?
    C20 O3 C19 O2 . . . . -0.2(6) ?
    C20 O3 C19 C18 . . . . 179.2(4) ?
    N3 C18 C19 O2 . . . . -3.2(6) ?
    N3 C18 C19 O3 . . . . 177.4(3) ?
loop_
    _geom_hbond_atom_site_label_D
    _geom_hbond_atom_site_label_H
    _geom_hbond_atom_site_label_A
    _geom_hbond_site_symmetry_A
    _geom_hbond_distance_DH
    _geom_hbond_distance_HA
    _geom_hbond_distance_DA
    _geom_hbond_angle_DHA
    N3 H3 O1 . 0.86 2.06 2.755(4) 137.5
    N3 H3 O2 . 0.86 2.29 2.679(4) 107.8
    C16 H16 O1 1_455 0.93 2.42 3.287(5) 154.9
    C17 H17 O1 2_567 0.93 2.54 3.359(4) 147.3
    C20 H20B Cg3 2_557 0.96 2.69 3.604(4) 160
data_global
_journal_date_recd_electronic     2009-07-10
_journal_date_accepted     2009-07-15
_journal_name_full     'Acta Crystallographica, Section E'
_journal_year     2009
_journal_volume     65
_journal_issue      8
_journal_page_first     o1951
_journal_page_last     o1952
_journal_paper_category     QO
_journal_coeditor_code     HK2736
_publ_contact_author_name     'Xin Zhang*'
_publ_contact_author_address
;
College of Chemistry and Life Science,
Tianjin Normal University,
Tianjin 300387
People's Republic of China
;
_publ_contact_author_email     'zxin_tj@126.com'
_publ_contact_author_fax     '+86-22-23766532'
_publ_contact_author_phone     '+86-22-23766532'
_publ_section_title
;\
Methyl
<i>N</i>-[(4-chlorophenyl)(3-methyl-5-oxo-1-phenyl-4,5-dihydro-1<i>H</i>-\
pyrazol-4-ylidene)methyl]glycinate
;
loop_
    _publ_author_name
    _publ_author_footnote
    _publ_author_address
    'Zhang, Xin' .
;
College of Chemistry and Life Science,
Tianjin Normal University,
Tianjin 300387
People's Republic of China
;
    'Huang, Meng' .
;
College of Chemistry and Life Science,
Tianjin Normal University,
Tianjin 300387
People's Republic of China
;
    'Du, Cong' .
;
College of Chemistry and Life Science,
Tianjin Normal University,
Tianjin 300387
People's Republic of China
;
    'Chen, Dan' .
;
College of Chemistry and Life Science,
Tianjin Normal University,
Tianjin 300387
People's Republic of China
;
