# Supplementary material for: Methyl N-[(4-chloro­phen­yl)(3-methyl-5-oxo-1-phenyl-4,5-dihydro-1H-pyrazol-4-yl­idene)meth­yl]glycinate
Source: Acta Crystallogr Sect E Struct Rep Online. 2009 Jul 22;65(Pt 8):o1951–2. doi: 10.1107/S1600536809027858 (PMC2977320; doi:10.1107/S1600536809027858)
Supplement: Supplementary file 2 [file e-65-o1951-Isup2.hkl]

# 
# h,k,l, Fc-squared, Fo-squared, sigma(Fo-squared) and status flag 
# 
data_I
_shelx_title ' 080311C in P-1' 
_shelx_refln_list_code          4 
_shelx_F_calc_maximum      187.11 
_exptl_crystal_F_000       400.00 
_reflns_d_resolution_high  0.8400 
 
loop_ 
 _symmetry_equiv_pos_as_xyz 
 'x, y, z' 
 '-x, -y, -z' 
 
_cell_length_a     9.3085 
_cell_length_b    10.2225 
_cell_length_c    10.6851 
_cell_angle_alpha  86.275 
_cell_angle_beta   82.772 
_cell_angle_gamma  71.749 
 
_shelx_F_squared_multiplier     1.000 
 
loop_ 
 _refln_index_h 
 _refln_index_k 
 _refln_index_l 
 _refln_F_squared_calc 
 _refln_F_squared_meas 
 _refln_F_squared_sigma 
 _refln_observed_status 
   1   0   0     2638.45     2519.76     37.08 o 
   2   0   0      223.55      223.99      5.55 o 
   3   0   0      187.73      166.12      3.37 o 
   4   0   0       55.09       62.98      2.36 o 
   5   0   0      240.34      238.36      5.03 o 
   6   0   0       49.49       37.25      5.32 o 
   7   0   0      227.36      223.82      9.72 o 
   8   0   0       12.28       28.98      5.61 o 
   9   0   0        0.09        3.88      4.34 o 
  10   0   0        1.14        2.20      4.28 o 
 -10   1   0       26.48       20.13      5.78 o 
  -9   1   0        5.76        9.78      4.22 o 
  -8   1   0        4.87        9.26      4.05 o 
  -7   1   0       31.45       31.06      5.44 o 
  -6   1   0       64.74       58.89      5.55 o 
  -5   1   0      426.18      386.02      6.93 o 
  -4   1   0        8.94       13.01      2.72 o 
  -3   1   0        0.29       -1.24      2.23 o 
  -2   1   0     1020.14      954.00     11.35 o 
  -1   1   0     1536.36     2635.40     38.70 o 
   0   1   0     1195.42     1094.90     16.78 o 
   1   1   0       40.94       35.35      1.50 o 
   2   1   0     2207.71     2107.98     24.09 o 
   3   1   0      158.20      146.19      4.15 o 
   4   1   0      101.04      122.42      3.08 o 
   5   1   0     1096.64     1017.18     13.21 o 
   6   1   0        2.14        1.68      1.59 o 
   7   1   0      123.81      116.51      7.12 o 
   8   1   0       22.94       25.63      5.26 o 
   9   1   0       86.47       78.15      6.88 o 
  10   1   0        0.18        2.49      3.93 o 
  -9   2   0        8.37       15.10      5.15 o 
  -8   2   0      105.03       96.43      7.29 o 
  -7   2   0        0.27        3.88      3.53 o 
  -6   2   0        0.01       -0.64      3.41 o 
  -5   2   0       23.44       24.18      3.18 o 
  -4   2   0        0.47        1.86      1.69 o 
  -3   2   0      281.60      235.22      4.84 o 
  -2   2   0        0.78        5.22      2.43 o 
  -1   2   0      237.79      250.61      4.32 o 
   0   2   0      366.79      333.57      4.85 o 
   1   2   0     1141.22     1062.80     12.26 o 
   2   2   0     2717.14     2506.73     22.88 o 
   3   2   0       51.74       48.01      2.75 o 
   4   2   0      161.39      162.59      4.71 o 
   5   2   0      759.81      818.50     17.18 o 
   6   2   0      267.08      262.34      5.62 o 
   7   2   0       48.29       71.62      6.77 o 
   8   2   0       40.28       32.40      5.50 o 
   9   2   0       58.04       64.67      7.06 o 
  10   2   0        1.64        1.10      4.11 o 
  -9   3   0        4.41        1.50      3.59 o 
  -8   3   0       29.57       27.65      5.15 o 
  -7   3   0        0.13       -1.91      3.30 o 
  -6   3   0      167.84      163.25      7.81 o 
  -5   3   0      242.49      211.33      5.79 o 
  -4   3   0      110.64      123.69     13.51 o 
  -3   3   0      265.20      412.76     11.89 o 
  -2   3   0      240.39      220.16      4.75 o 
  -1   3   0     1193.09     1172.58     14.35 o 
   0   3   0     2631.40     2308.46     25.45 o 
   1   3   0      330.11      339.59      5.50 o 
   2   3   0       56.08       56.75      2.11 o 
   3   3   0      174.38      193.62      3.76 o 
   4   3   0     1055.54     1116.36     15.76 o 
   5   3   0       11.63        7.95      2.50 o 
   6   3   0      134.67      129.87      6.88 o 
   7   3   0       71.81       66.53      6.54 o 
   8   3   0       74.97       81.45      7.58 o 
   9   3   0        1.82        0.29      4.05 o 
  10   3   0        3.26        2.72      4.45 o 
  -8   4   0        0.09        3.01      3.70 o 
  -7   4   0        6.16       -0.29      3.47 o 
  -6   4   0       15.99       17.88      4.34 o 
  -5   4   0        7.76        7.43      2.77 o 
  -4   4   0       27.31       48.37      5.76 o 
  -3   4   0      454.70      431.98      8.08 o 
  -2   4   0      114.26       99.55      3.68 o 
  -1   4   0      566.38      493.21      7.98 o 
   0   4   0        0.03        1.40      1.71 o 
   1   4   0        8.30       11.62      1.44 o 
   2   4   0      260.81      281.39      4.49 o 
   3   4   0       25.66       37.70      2.18 o 
   4   4   0     1530.37     1546.50     16.34 o 
   5   4   0      253.62      254.53      6.85 o 
   6   4   0       36.66       35.87      5.26 o 
   7   4   0      317.15      339.69     11.97 o 
   8   4   0      196.04      184.48      9.49 o 
   9   4   0      128.28      132.59      8.62 o 
  10   4   0        8.91        9.14      4.74 o 
  -8   5   0        4.70        1.21      3.59 o 
  -7   5   0        2.64        2.31      3.76 o 
  -6   5   0        7.39       13.31      4.22 o 
  -5   5   0       17.75       32.90      4.28 o 
  -4   5   0        3.88        0.32      2.35 o 
  -3   5   0       31.83       27.83      3.14 o 
  -2   5   0       85.19       77.58      3.57 o 
  -1   5   0       94.00       76.56      3.44 o 
   0   5   0      455.09      449.32      5.98 o 
   1   5   0      936.10      895.95     10.01 o 
   2   5   0       17.30       12.33      2.21 o 
   3   5   0      288.41      296.89      5.22 o 
   4   5   0       47.92       66.91      3.02 o 
   5   5   0      202.52      192.17      6.11 o 
   6   5   0       55.36       60.20      4.66 o 
   7   5   0      187.43      200.62      9.54 o 
   8   5   0       14.02       22.21      5.44 o 
   9   5   0      107.34      118.13      8.39 o 
  10   5   0        0.09        2.14      4.63 o 
  -7   6   0       12.29        9.54      4.51 o 
  -6   6   0        6.21       16.83      4.57 o 
  -5   6   0       36.27       44.09      4.00 o 
  -4   6   0       22.88       19.98      3.29 o 
  -3   6   0       34.23       35.98      3.57 o 
  -2   6   0        0.65        1.14      2.55 o 
  -1   6   0       21.46       29.07      5.29 o 
   0   6   0      119.24      105.99      4.11 o 
   1   6   0      437.77      399.35      5.93 o 
   2   6   0      242.80      241.15      4.70 o 
   3   6   0       56.62       61.58      2.87 o 
   4   6   0      117.22      127.15      4.02 o 
   5   6   0       73.22       73.22      3.60 o 
   6   6   0      284.90      257.68      7.77 o 
   7   6   0        5.43       18.97      5.15 o 
   8   6   0       76.32       81.51      7.87 o 
   9   6   0       26.98       31.30      6.25 o 
  10   6   0       27.49       31.53      6.42 o 
  -6   7   0       10.05       15.56      4.57 o 
  -5   7   0        1.75       -0.77      2.75 o 
  -4   7   0        2.29        2.83      2.77 o 
  -3   7   0       54.98       54.66      4.43 o 
  -2   7   0       11.09        4.76      3.64 o 
  -1   7   0        7.43        8.27      2.75 o 
   0   7   0        0.14       -1.23      2.42 o 
   1   7   0       59.83       60.37      5.26 o 
   2   7   0       31.13       40.06      5.06 o 
   3   7   0      289.32      275.44      6.86 o 
   4   7   0       12.80       18.32      2.71 o 
   5   7   0        1.29        2.09      2.38 o 
   6   7   0      209.43      186.49      7.01 o 
   7   7   0       11.48       11.16      4.22 o 
   8   7   0       20.46       19.49      5.50 o 
   9   7   0       10.61       12.26      5.21 o 
  10   7   0       14.18       18.63      5.55 o 
  -5   8   0       21.88       19.21      4.80 o 
  -4   8   0       65.16       63.01      9.72 o 
  -3   8   0       38.06       39.52      4.17 o 
  -2   8   0        3.52        6.90      2.94 o 
  -1   8   0       11.53       11.07      3.17 o 
   0   8   0      101.38       89.46      5.73 o 
   1   8   0        0.77       -3.11      2.43 o 
   2   8   0       17.15       14.35      3.96 o 
   3   8   0      243.71      226.14      8.33 o 
   4   8   0        9.87        9.17      3.04 o 
   5   8   0      120.60      103.15      5.10 o 
   6   8   0        3.96       10.31      7.00 o 
   7   8   0       18.64       19.32      4.97 o 
   8   8   0       17.87       22.97      5.61 o 
   9   8   0        6.62        4.74      5.03 o 
  10   8   0        0.92       -6.94      4.63 o 
  -4   9   0       20.44       21.98      6.59 o 
  -3   9   0       68.29       69.91      5.34 o 
  -2   9   0       82.72       69.86      9.89 o 
  -1   9   0        5.69        4.76      3.18 o 
   0   9   0       47.17       53.22      7.17 o 
   1   9   0        6.26        3.99      3.22 o 
   2   9   0        4.87       10.44      3.82 o 
   3   9   0      116.33       97.14      7.49 o 
   4   9   0       71.73       61.39      5.67 o 
   5   9   0       64.03       71.84      7.55 o 
   6   9   0        1.21        0.48      2.94 o 
   7   9   0       32.10       30.02      5.96 o 
   8   9   0       41.07       38.18      6.48 o 
   9   9   0        0.37       -6.16      4.11 o 
  -3  10   0        0.01        6.31      6.02 o 
  -2  10   0        5.77        7.98      6.07 o 
  -1  10   0        0.22        2.55      5.90 o 
   0  10   0        9.18       19.96      6.94 o 
   1  10   0       26.08       29.73      7.64 o 
   2  10   0      109.66       81.51      7.69 o 
   3  10   0       10.17       15.25      6.71 o 
   4  10   0       13.81       21.83      4.51 o 
   5  10   0       41.28       40.92      4.50 o 
   6  10   0        5.06        5.51      3.34 o 
   7  10   0        4.10        0.58      4.45 o 
   8  10   0       18.95       25.40      6.02 o 
  -1  11   0        0.51       -5.26      6.36 o 
   0  11   0        6.63       11.86      7.06 o 
   1  11   0        0.41       -5.73      5.90 o 
   2  11   0        0.03        2.31      5.90 o 
   3  11   0        9.06       12.78      6.36 o 
   4  11   0        0.18        2.14      5.21 o 
   5  11   0        0.00        2.89      5.03 o 
   6  11   0        0.00        2.72      4.86 o 
   7  11   0       11.51       20.13      6.07 o 
   2  12   0        1.32        0.69      6.13 o 
   3  12   0        0.65        3.36      5.21 o 
   4  12   0        1.95        4.69      5.50 o 
  -4 -12   1        1.01       -0.23      5.03 o 
  -3 -12   1        1.91       10.76      6.07 o 
  -7 -11   1        1.49        2.95      5.09 o 
  -6 -11   1        8.30       12.27      3.87 o 
  -5 -11   1        2.31       -0.95      3.20 o 
  -4 -11   1        0.22        1.94      3.19 o 
  -3 -11   1        6.18        1.49      3.42 o 
  -2 -11   1        4.10        8.56      5.90 o 
  -1 -11   1       13.53       17.93      6.77 o 
   0 -11   1        0.50       -0.52      5.44 o 
   1 -11   1        0.34        5.09      5.73 o 
  -8 -10   1        4.05        8.27      5.50 o 
  -7 -10   1        1.60        1.45      4.17 o 
  -6 -10   1        1.31       -2.38      6.13 o 
  -5 -10   1        8.29        8.19      3.30 o 
  -4 -10   1       27.59       33.50      4.19 o 
  -3 -10   1       27.36       32.88      4.35 o 
  -2 -10   1        0.64        0.69      3.56 o 
  -1 -10   1        8.25        8.11      6.74 o 
   0 -10   1       19.47       28.76      4.36 o 
   1 -10   1        2.76        3.60      3.54 o 
   2 -10   1       15.30        9.99      3.88 o 
   3 -10   1        8.01       10.88      6.31 o 
  -9  -9   1        0.06       -2.08      4.22 o 
  -8  -9   1        4.09        2.37      4.80 o 
  -7  -9   1       35.30       52.41      6.88 o 
  -6  -9   1        3.52        0.29      4.11 o 
  -5  -9   1       21.36       31.01      6.13 o 
  -3  -9   1        3.48        3.75      3.01 o 
  -2  -9   1       51.84       66.09      6.42 o 
  -1  -9   1        0.30       -0.34      2.66 o 
   0  -9   1        0.59        0.17      3.99 o 
   1  -9   1        0.05       -1.01      3.12 o 
   2  -9   1        0.74        0.19      2.93 o 
   3  -9   1       19.76       29.41      4.23 o 
   4  -9   1        0.76        2.66      3.21 o 
  -9  -8   1        0.84        2.89      5.21 o 
  -8  -8   1        0.01       -0.75      4.28 o 
  -7  -8   1        0.84       -1.45      4.22 o 
  -6  -8   1        7.84        7.81      3.99 o 
  -5  -8   1        1.31        2.10      2.97 o 
  -4  -8   1      204.95      197.70      6.42 o 
  -3  -8   1       64.20       58.87      4.31 o 
  -2  -8   1       87.73       83.26      8.36 o 
  -1  -8   1       31.26       34.06      3.12 o 
   0  -8   1        0.80        0.41      4.63 o 
   1  -8   1        6.68        3.23      3.19 o 
   2  -8   1       44.43       43.43      4.13 o 
   3  -8   1       14.95        9.50      3.32 o 
   4  -8   1       29.37       35.36      4.20 o 
   5  -8   1        5.81        7.87      4.28 o 
 -10  -7   1       36.55       42.23      7.69 o 
  -9  -7   1       14.43       18.22      5.50 o 
  -8  -7   1       36.04       36.79      5.96 o 
  -7  -7   1      118.51      122.00      8.27 o 
  -6  -7   1      138.02      122.81      7.87 o 
  -5  -7   1      581.15      542.15     10.80 o 
  -4  -7   1       89.45       89.42      4.50 o 
  -3  -7   1      299.05      274.23      9.43 o 
  -2  -7   1       90.49       88.42      4.28 o 
  -1  -7   1        1.23        0.82      2.81 o 
   0  -7   1        3.09        0.26      2.65 o 
   1  -7   1        0.64       -0.85      2.54 o 
   2  -7   1        0.16       -1.57      2.44 o 
   3  -7   1       10.50       14.18      3.10 o 
   4  -7   1       14.97       15.20      3.88 o 
   5  -7   1        5.62        5.50      3.99 o 
   6  -7   1        0.90        2.95      3.93 o 
 -10  -6   1        8.24       10.47      5.55 o 
  -9  -6   1       18.01       22.39      6.31 o 
  -8  -6   1       41.79       47.90      6.88 o 
  -7  -6   1      113.78      109.62      7.87 o 
  -6  -6   1       30.31       44.14      6.13 o 
  -5  -6   1      359.95      339.28     11.16 o 
  -4  -6   1       71.72       68.88      6.31 o 
  -3  -6   1       14.75       19.97      2.73 o 
  -2  -6   1        1.80        3.15      2.06 o 
  -1  -6   1       23.16       29.53      3.01 o 
   0  -6   1      107.84       92.81      4.10 o 
   1  -6   1      232.65      211.41      6.01 o 
   2  -6   1       68.30       65.81      5.47 o 
   3  -6   1       11.06        8.43      3.01 o 
   4  -6   1       14.78       14.97      3.14 o 
   5  -6   1       20.50       19.67      4.57 o 
   6  -6   1       88.67      147.51      8.50 o 
   7  -6   1       16.55       16.72      4.92 o 
 -10  -5   1        2.00        0.00      4.51 o 
  -9  -5   1        9.79       12.50      4.92 o 
  -8  -5   1       67.78       70.11      7.81 o 
  -7  -5   1      166.55      159.08      8.97 o 
  -6  -5   1        1.65        4.05      3.76 o 
  -5  -5   1       54.24       59.35      5.55 o 
  -4  -5   1        9.27       12.67      3.53 o 
  -3  -5   1       74.31       56.42      3.24 o 
  -2  -5   1       55.42       46.68      3.24 o 
  -1  -5   1      314.72      308.50     10.59 o 
   0  -5   1     2035.27     1882.64     22.91 o 
   1  -5   1        7.60        8.64      2.18 o 
   2  -5   1       18.93       15.51      2.52 o 
   3  -5   1       18.36       16.23      2.65 o 
   4  -5   1        1.17        2.64      5.70 o 
   5  -5   1        1.46        4.28      3.18 o 
   6  -5   1        0.70        0.17      3.30 o 
   7  -5   1        1.42        0.93      3.88 o 
   8  -5   1        7.34        9.14      4.63 o 
 -10  -4   1        4.23        5.03      4.80 o 
  -9  -4   1        2.46        2.31      4.40 o 
  -8  -4   1       19.04       26.26      5.78 o 
  -7  -4   1        0.19        0.69      4.11 o 
  -6  -4   1        9.88       13.77      4.28 o 
  -5  -4   1      169.27      173.02      7.69 o 
  -4  -4   1      335.09      376.36     10.41 o 
  -3  -4   1       16.46       21.26      2.24 o 
  -2  -4   1      248.59      255.92      5.34 o 
  -1  -4   1      186.72      163.10      4.24 o 
   0  -4   1       32.57       41.01      5.06 o 
   1  -4   1      368.57      369.25      6.77 o 
   2  -4   1       44.17       41.06      3.07 o 
   3  -4   1        3.19        2.27      2.06 o 
   4  -4   1       71.15       91.27      4.13 o 
   5  -4   1      224.06      180.66      5.58 o 
   6  -4   1        0.82        0.52      3.41 o 
   7  -4   1        0.18        1.68      3.76 o 
   8  -4   1        1.95        0.23      3.76 o 
 -10  -3   1        1.80        5.15      4.63 o 
  -9  -3   1       15.45       20.13      5.26 o 
  -8  -3   1       44.10       49.06      6.13 o 
  -7  -3   1      174.36      167.47      8.33 o 
  -6  -3   1      289.07      278.66     10.18 o 
  -5  -3   1       15.52       22.97      3.70 o 
  -4  -3   1      345.11      369.65     10.07 o 
  -3  -3   1     1211.74     1132.15     20.36 o 
  -2  -3   1      422.99      430.09      7.43 o 
  -1  -3   1     2412.98     2267.14     25.27 o 
   0  -3   1     6892.70     6442.93     68.69 o 
   1  -3   1      149.59      147.99      3.79 o 
   2  -3   1       49.04       54.99      2.65 o 
   3  -3   1      231.79      376.67      6.85 o 
   4  -3   1       82.63       63.38      3.99 o 
   5  -3   1       18.57       22.50      4.25 o 
   6  -3   1        0.15       -1.10      3.30 o 
   7  -3   1        0.71        2.95      3.36 o 
   8  -3   1       18.93       20.48      5.09 o 
   9  -3   1        9.46        4.74      4.57 o 
 -10  -2   1        0.02        3.41      4.63 o 
  -9  -2   1        8.14        8.91      4.40 o 
  -8  -2   1       29.02       34.94      5.61 o 
  -7  -2   1      241.21      219.77      9.20 o 
  -6  -2   1       10.09        9.17      2.01 o 
  -5  -2   1      327.96      350.56     10.41 o 
  -4  -2   1      220.95      220.06      7.12 o 
  -3  -2   1      117.32      129.81      5.03 o 
  -2  -2   1       12.23       12.50      2.37 o 
  -1  -2   1     3669.36     3232.22     34.21 o 
   0  -2   1     7978.90     7232.85    110.64 o 
   1  -2   1      124.24      103.07      2.88 o 
   2  -2   1      363.13      576.46     12.44 o 
   3  -2   1      875.17      893.70     11.69 o 
   4  -2   1      690.99      627.95     12.50 o 
   5  -2   1      250.64      234.02      5.45 o 
   6  -2   1       27.39       30.08      4.51 o 
   7  -2   1       99.44       91.63      6.83 o 
   8  -2   1       48.81       53.22      6.25 o 
   9  -2   1        0.76        3.88      4.22 o 
 -10  -1   1       41.98       49.87      7.12 o 
  -9  -1   1        6.77        0.35      3.99 o 
  -8  -1   1      100.81       98.57      7.00 o 
  -7  -1   1        1.30        3.30      4.11 o 
  -6  -1   1        1.54        0.47      1.75 o 
  -5  -1   1       16.97       19.97      2.10 o 
  -4  -1   1      507.36      478.06      7.58 o 
  -3  -1   1      116.16      103.78      4.57 o 
  -2  -1   1      682.22      554.65     10.53 o 
  -1  -1   1      305.88      294.22      6.02 o 
   0  -1   1     1077.78      990.02     15.56 o 
   1  -1   1     4035.86     7195.25    110.49 o 
   2  -1   1       47.09       46.73      5.90 o 
   3  -1   1       78.67       62.44      2.11 o 
   4  -1   1       12.30       15.53      2.81 o 
   5  -1   1       73.40       69.34      2.88 o 
   6  -1   1      109.86       96.61      6.19 o 
   7  -1   1        0.19        0.00      3.82 o 
   8  -1   1      335.31      270.56     11.16 o 
   9  -1   1       24.71       14.69      5.09 o 
  10  -1   1        0.15       -2.55      3.47 o 
 -10   0   1        0.60        1.16      4.28 o 
  -9   0   1        0.88        2.14      4.05 o 
  -8   0   1       78.26       70.52      6.59 o 
  -7   0   1        0.42       -0.98      3.99 o 
  -6   0   1       15.00       20.93      2.64 o 
  -5   0   1       21.09       32.35      2.55 o 
  -4   0   1      113.05       97.24      3.04 o 
  -3   0   1      107.33       81.31      2.60 o 
  -2   0   1      191.02      216.29      3.81 o 
  -1   0   1      619.11      567.38      9.60 o 
   0   0   1      699.94     1063.43     16.78 o 
   1   0   1     2105.27     1955.45     29.04 o 
   2   0   1      650.72      653.98      8.89 o 
   3   0   1      888.87      839.19     11.78 o 
   4   0   1      188.29      179.71      5.02 o 
   5   0   1       23.25       20.49      2.57 o 
   6   0   1       33.74       31.93      4.69 o 
   7   0   1        7.46        6.42      3.76 o 
   8   0   1      157.87      136.41      7.93 o 
   9   0   1       74.25       71.38      7.23 o 
  10   0   1        0.09       -4.86      3.70 o 
 -10   1   1       64.04       67.39      7.98 o 
  -9   1   1        7.31        5.21      4.34 o 
  -8   1   1       17.97       25.11      5.21 o 
  -7   1   1       31.42       36.10      5.32 o 
  -6   1   1       28.34       35.80      3.38 o 
  -5   1   1        0.63       -1.04      1.70 o 
  -4   1   1       24.38       26.38      2.35 o 
  -3   1   1      851.19      849.34     11.15 o 
  -2   1   1     2925.11     2788.44     29.93 o 
  -1   1   1     3620.01     6424.73    205.30 o 
   0   1   1       40.20       22.21      0.75 o 
   1   1   1      747.07      805.13     12.67 o 
   2   1   1      959.29      876.53     11.20 o 
   3   1   1       51.40       40.91      3.56 o 
   4   1   1      433.90      450.48      8.19 o 
   5   1   1       11.25        9.50      1.30 o 
   6   1   1       35.20       32.57      4.74 o 
   7   1   1      423.25      411.77     12.84 o 
   8   1   1        2.59       -3.59      3.59 o 
   9   1   1      152.72      137.22      8.27 o 
  10   1   1       35.08       32.74      6.25 o 
  -9   2   1       25.98       15.50      5.21 o 
  -8   2   1       53.05       66.01      7.12 o 
  -7   2   1        6.46       -0.69      3.64 o 
  -6   2   1       66.29       63.63      4.11 o 
  -5   2   1        7.73        9.93      3.30 o 
  -4   2   1        2.64        3.28      1.63 o 
  -3   2   1       14.87       17.53      2.66 o 
  -2   2   1       25.09       32.36      2.08 o 
  -1   2   1     2555.99     2317.76     25.00 o 
   0   2   1      863.60      770.73     14.35 o 
   1   2   1        0.04        1.71      0.97 o 
   2   2   1      427.98      379.00      4.69 o 
   3   2   1      775.59      728.25      8.10 o 
   4   2   1      611.89      598.16      9.91 o 
   5   2   1      120.59      113.07      4.43 o 
   6   2   1      333.43      299.85      7.67 o 
   7   2   1      556.55      552.34     14.98 o 
   8   2   1       69.26       66.41      6.83 o 
   9   2   1      203.41      196.45     10.12 o 
  10   2   1        3.86        0.81      4.40 o 
  -9   3   1       10.08       10.93      4.86 o 
  -8   3   1        6.45       13.59      4.57 o 
  -7   3   1        2.92       -0.23      3.36 o 
  -6   3   1       26.52       25.34      3.82 o 
  -5   3   1      286.63      245.77      6.18 o 
  -4   3   1      191.16      197.42      5.13 o 
  -3   3   1      171.07      238.29      7.06 o 
  -2   3   1      539.53      513.31      7.86 o 
  -1   3   1      388.95      397.10      6.26 o 
   0   3   1      794.06      754.88      9.60 o 
   1   3   1       53.96       53.14      1.74 o 
   2   3   1      239.89      244.22      3.82 o 
   3   3   1      802.81      710.44      8.21 o 
   4   3   1       45.08       58.93      3.87 o 
   5   3   1       75.81       92.59      4.38 o 
   6   3   1        3.11       -2.59      2.29 o 
   7   3   1        7.06        9.34      3.34 o 
   8   3   1        0.03        3.76      4.45 o 
   9   3   1        0.08        2.02      3.88 o 
  10   3   1        2.76        6.13      4.80 o 
  11   3   1        1.42        3.76      4.74 o 
  -8   4   1        7.99        9.66      4.34 o 
  -7   4   1        0.17        0.64      3.12 o 
  -6   4   1        0.02        1.68      2.83 o 
  -5   4   1        5.37        9.65      2.79 o 
  -4   4   1      124.99      195.56      7.26 o 
  -3   4   1        1.23        4.60      2.01 o 
  -2   4   1        8.33        7.84      1.81 o 
  -1   4   1      470.20      406.33      6.91 o 
   0   4   1      437.14      422.29      6.78 o 
   1   4   1        7.11        4.96      1.13 o 
   2   4   1      682.33      633.26      7.57 o 
   3   4   1       44.99       45.19      2.18 o 
   4   4   1       82.25       98.15      3.06 o 
   5   4   1      360.17      318.71      7.56 o 
   6   4   1       73.51       78.19      4.93 o 
   7   4   1        4.79        4.68      3.35 o 
   8   4   1       19.11       15.91      4.92 o 
   9   4   1       40.63       46.92      6.25 o 
  10   4   1        7.46       13.36      5.21 o 
  11   4   1        1.84        3.93      4.86 o 
  -8   5   1        0.00        3.01      4.05 o 
  -7   5   1        0.94        1.33      3.59 o 
  -6   5   1       42.10       34.36      5.21 o 
  -5   5   1       30.72       39.82      3.89 o 
  -4   5   1        9.45        8.34      4.28 o 
  -3   5   1      140.64      144.07      5.04 o 
  -2   5   1      134.46      118.97      4.14 o 
  -1   5   1      206.29      192.76      6.59 o 
   0   5   1       40.19       39.60      3.04 o 
   1   5   1        6.69        5.95      1.33 o 
   2   5   1       57.72       56.70      2.76 o 
   3   5   1      459.78      501.31      7.07 o 
   4   5   1     1276.83     1245.26     13.93 o 
   5   5   1      288.32      278.45      5.52 o 
   6   5   1       17.99       21.95      3.68 o 
   7   5   1        7.39       16.90      6.77 o 
   8   5   1       49.42       45.01      5.14 o 
   9   5   1       21.26       24.93      5.61 o 
  10   5   1       24.09       25.16      5.61 o 
  11   5   1        8.11        9.89      5.50 o 
  -7   6   1       10.60       10.53      4.40 o 
  -6   6   1        2.83        9.66      3.82 o 
  -5   6   1        0.82        1.46      2.64 o 
  -4   6   1        0.81        3.21      2.56 o 
  -3   6   1        1.23        2.11      2.32 o 
  -2   6   1      125.26      105.61      4.48 o 
  -1   6   1      216.07      207.64      6.45 o 
   0   6   1       10.17       11.50      2.38 o 
   1   6   1        3.97        3.26      1.46 o 
   2   6   1      414.39      370.92      5.91 o 
   3   6   1        4.18        7.68      1.85 o 
   4   6   1       19.74       18.17      2.31 o 
   5   6   1      185.31      197.90      5.00 o 
   6   6   1        0.00        1.55      2.19 o 
   7   6   1        1.76        0.91      3.27 o 
   8   6   1       61.41       65.85      5.68 o 
   9   6   1       28.91       35.23      5.73 o 
  10   6   1        6.92        7.52      4.92 o 
  -6   7   1        0.01        0.87      3.76 o 
  -5   7   1       11.45       11.74      3.24 o 
  -4   7   1        0.09       -3.51      2.40 o 
  -3   7   1        0.17        1.91      2.31 o 
  -2   7   1       65.02       54.40      3.93 o 
  -1   7   1        0.20       -1.43      2.25 o 
   0   7   1        2.41        4.66      2.53 o 
   1   7   1       66.75       80.66      7.93 o 
   2   7   1        0.16       -2.94      1.96 o 
   3   7   1        9.85       16.88      2.91 o 
   4   7   1      161.09      165.76      5.01 o 
   5   7   1        6.67        6.07      2.48 o 
   6   7   1        0.54       -2.09      2.87 o 
   7   7   1        2.93        7.29      3.58 o 
   8   7   1       74.68       78.06      5.82 o 
   9   7   1        2.87        1.50      4.34 o 
  10   7   1        0.36       -2.66      4.34 o 
  -5   8   1        3.16        6.31      5.96 o 
  -4   8   1       19.16       16.49      6.42 o 
  -3   8   1        8.05        5.55      2.92 o 
  -2   8   1        0.00       -3.35      2.23 o 
  -1   8   1        1.84        3.48      2.78 o 
   0   8   1        0.36        1.54      2.98 o 
   1   8   1        1.34        2.32      3.27 o 
   2   8   1       56.17       58.97      4.16 o 
   3   8   1        0.21       -0.24      2.47 o 
   4   8   1      613.04      571.57     10.85 o 
   5   8   1       93.86       80.86      3.98 o 
   6   8   1       28.21       29.16      5.03 o 
   7   8   1       91.68       75.30      5.40 o 
   8   8   1        0.03       -4.95      3.30 o 
   9   8   1       20.10       26.15      6.36 o 
  10   8   1        0.81        1.91      4.34 o 
  -4   9   1        5.19        3.53      6.07 o 
  -3   9   1       28.38       27.25      7.29 o 
  -2   9   1       10.80       14.69      6.71 o 
  -1   9   1        6.40        9.72      6.31 o 
   0   9   1        7.91       17.64      6.54 o 
   1   9   1       13.46       17.64      6.65 o 
   2   9   1      126.01      114.83      8.50 o 
   3   9   1       22.71       33.26      3.82 o 
   4   9   1        2.81        8.51      3.11 o 
   5   9   1        6.91        8.19      3.02 o 
   6   9   1        2.15        4.39      2.92 o 
   7   9   1       51.93       67.74      4.75 o 
   8   9   1        0.16       -1.09      3.62 o 
   9   9   1        4.05       10.93      5.61 o 
  -3  10   1        0.15       -0.35      6.25 o 
  -2  10   1        0.46        3.36      6.13 o 
  -1  10   1        4.81        4.86      6.25 o 
   0  10   1        1.48        0.12      5.21 o 
   1  10   1        2.71        0.52      5.61 o 
   2  10   1        6.19        5.84      5.55 o 
   3  10   1        0.06        7.81      5.21 o 
   4  10   1       14.46       12.90      5.38 o 
   5  10   1        0.70       -5.21      4.51 o 
   6  10   1       40.12       39.74      6.71 o 
   7  10   1        6.02        7.58      4.80 o 
  -1  11   1        3.68        4.17      6.71 o 
   0  11   1        5.65        1.27      6.07 o 
   1  11   1       14.63        7.87      6.88 o 
   2  11   1       17.21       28.00      7.00 o 
   3  11   1        5.12        8.62      5.55 o 
   4  11   1        3.84        6.42      5.84 o 
   5  11   1        3.51       -0.46      4.92 o 
   6  11   1        5.20        4.92      5.15 o 
   7  11   1        1.53        2.89      4.86 o 
   2  12   1        2.09       12.55      7.00 o 
   3  12   1        0.23        0.46      5.96 o 
   4  12   1        0.04        1.79      5.15 o 
   5  12   1        3.84       10.35      6.02 o 
  -6 -11   2        0.06       -5.78      4.40 o 
  -5 -11   2        4.01        4.48      3.43 o 
  -4 -11   2       11.12       12.20      3.72 o 
  -3 -11   2        0.23       -2.12      3.17 o 
  -2 -11   2        2.28       12.70      5.73 o 
  -1 -11   2        0.96        1.23      3.61 o 
   0 -11   2        3.80        5.16      3.11 o 
  -8 -10   2        0.92        1.62      5.26 o 
  -7 -10   2        0.83        1.27      4.80 o 
  -6 -10   2        0.01       -1.91      3.64 o 
  -5 -10   2        1.54       -0.52      3.04 o 
  -4 -10   2        1.21        9.18      3.26 o 
  -3 -10   2        6.30        5.15      3.32 o 
  -2 -10   2       15.27       15.72      3.76 o 
  -1 -10   2        7.89        6.74      6.07 o 
   0 -10   2        3.26        2.27      3.06 o 
   1 -10   2        5.32        4.93      3.53 o 
   2 -10   2        0.23        0.66      3.22 o 
  -9  -9   2        0.64       -1.79      4.92 o 
  -8  -9   2        3.09        2.20      4.57 o 
  -7  -9   2        0.02       -5.90      3.93 o 
  -6  -9   2       53.78       52.53      6.83 o 
  -5  -9   2       41.45       47.55      6.31 o 
  -4  -9   2       25.02       25.11      3.90 o 
  -3  -9   2      176.34      139.37      5.89 o 
  -2  -9   2       61.44       69.97      4.97 o 
  -1  -9   2        8.41       -0.59      3.50 o 
   0  -9   2        3.08        3.10      3.22 o 
   1  -9   2        1.75        3.66      3.31 o 
   2  -9   2        0.31       -2.16      3.05 o 
   3  -9   2       13.19       13.10      3.79 o 
   4  -9   2       10.53       14.92      4.97 o 
  -9  -8   2        2.44        4.57      4.69 o 
  -8  -8   2       36.88       38.53      6.94 o 
  -7  -8   2       22.09       17.53      5.61 o 
  -6  -8   2      111.04      104.19      7.23 o 
  -5  -8   2       17.08       17.88      4.80 o 
  -4  -8   2       60.70       62.25      4.81 o 
  -3  -8   2      136.99      145.49      5.79 o 
  -2  -8   2        3.93        5.19      2.76 o 
  -1  -8   2       54.70       60.84      3.83 o 
   0  -8   2        0.27        0.17      2.90 o 
   1  -8   2      318.98      264.81      7.67 o 
   2  -8   2       99.90       90.74      6.83 o 
   3  -8   2       63.46       62.88      5.10 o 
   4  -8   2        1.37        0.21      3.02 o 
   5  -8   2        2.69        1.45      3.76 o 
 -10  -7   2        0.34        0.35      5.21 o 
  -9  -7   2        0.02       -1.16      4.57 o 
  -8  -7   2        2.05        3.47      4.80 o 
  -7  -7   2       13.26       22.68      5.38 o 
  -6  -7   2       24.05       27.13      5.50 o 
  -5  -7   2      101.42      107.77      7.52 o 
  -4  -7   2      188.04      179.60      6.20 o 
  -3  -7   2        4.58        6.65      2.54 o 
  -2  -7   2        2.44        2.93      2.23 o 
  -1  -7   2       19.00       22.38      3.47 o 
   0  -7   2        0.05       -1.32      2.59 o 
   1  -7   2       31.94       39.62      4.08 o 
   2  -7   2       19.87       17.80      3.56 o 
   3  -7   2      205.84      188.31      6.46 o 
   4  -7   2       58.35       64.46      5.15 o 
   5  -7   2        4.27        6.83      4.17 o 
   6  -7   2       13.30       15.27      4.86 o 
 -10  -6   2        4.95       11.34      5.21 o 
  -9  -6   2       11.82       19.90      6.31 o 
  -8  -6   2        1.96        5.50      4.51 o 
  -7  -6   2      144.25      155.79      9.37 o 
  -6  -6   2        2.57        7.81      4.92 o 
  -5  -6   2       15.20       20.02      4.92 o 
  -4  -6   2       86.54       84.29      6.02 o 
  -3  -6   2        0.66        0.26      3.04 o 
  -2  -6   2      141.51      127.20      4.86 o 
  -1  -6   2      149.98      117.32      7.03 o 
   0  -6   2       34.05       34.41      3.27 o 
   1  -6   2      335.40      303.57      7.29 o 
   2  -6   2       30.33       24.05      3.67 o 
   3  -6   2       11.07       12.63      3.09 o 
   4  -6   2       17.30       16.57      3.05 o 
   5  -6   2       25.22       26.26      4.97 o 
   6  -6   2       40.58       60.68      6.83 o 
   7  -6   2       37.34       37.54      6.19 o 
 -10  -5   2        7.30       10.47      5.50 o 
  -9  -5   2        4.31        7.06      5.15 o 
  -8  -5   2        4.92       23.20      5.32 o 
  -7  -5   2      405.32      394.58     13.65 o 
  -6  -5   2        0.35        1.33      4.28 o 
  -5  -5   2       69.61       68.55      6.02 o 
  -4  -5   2       62.27       63.52      4.92 o 
  -3  -5   2      601.85      550.25     13.36 o 
  -2  -5   2      250.43      226.19      7.75 o 
  -1  -5   2      861.25      731.98     17.67 o 
   0  -5   2      458.77      409.78      7.86 o 
   1  -5   2       90.83       89.47      3.95 o 
   2  -5   2       29.13       28.96      3.19 o 
   3  -5   2       58.21       53.61      9.20 o 
   4  -5   2       41.41       45.62      3.87 o 
   5  -5   2       55.46       85.38      6.42 o 
   6  -5   2       37.96       29.68      5.38 o 
   7  -5   2       43.90       53.74      6.54 o 
   8  -5   2        3.26        2.49      4.40 o 
 -10  -4   2       28.52       35.00      6.65 o 
  -9  -4   2       14.57       16.20      5.09 o 
  -8  -4   2       10.99       15.39      5.61 o 
  -7  -4   2      160.39      147.34      8.50 o 
  -6  -4   2       13.22       23.78      5.09 o 
  -5  -4   2       55.41       59.47      5.21 o 
  -4  -4   2       38.51       47.72      4.34 o 
  -3  -4   2       34.87       35.92      4.17 o 
  -2  -4   2      923.76      826.19     11.84 o 
  -1  -4   2      123.49      129.30      5.55 o 
   0  -4   2      146.38      115.18      3.82 o 
   1  -4   2     1483.44     1345.25     20.19 o 
   2  -4   2      151.40      145.01      4.48 o 
   3  -4   2        1.15        2.14      3.01 o 
   4  -4   2      140.59      231.36      7.09 o 
   5  -4   2        3.91        3.01      3.36 o 
   6  -4   2        0.46        4.63      3.70 o 
   7  -4   2      142.95      145.49      8.56 o 
   8  -4   2       11.62       11.22      4.51 o 
 -10  -3   2       12.95       17.88      5.50 o 
  -9  -3   2       29.37       23.14      5.67 o 
  -8  -3   2       44.84       58.54      6.77 o 
  -7  -3   2        1.37       -5.73      3.82 o 
  -6  -3   2        2.38       10.18      3.88 o 
  -5  -3   2      748.82      736.35     16.83 o 
  -4  -3   2        0.03       -0.93      2.49 o 
  -3  -3   2      275.15      291.09      8.39 o 
  -2  -3   2       44.87       38.01      3.24 o 
  -1  -3   2       52.39       48.60      2.45 o 
   0  -3   2      300.55      257.49      5.11 o 
   1  -3   2      419.05      394.01      6.69 o 
   2  -3   2     1123.31     1017.56     13.42 o 
   3  -3   2       17.52       27.34      2.49 o 
   4  -3   2      114.90       95.71      3.65 o 
   5  -3   2       33.94       35.29      4.63 o 
   6  -3   2       83.82       67.45      5.96 o 
   7  -3   2        8.38        5.78      3.70 o 
   8  -3   2       64.21       51.83      6.48 o 
   9  -3   2       25.72       23.26      5.26 o 
 -10  -2   2       33.02       38.12      6.71 o 
  -9  -2   2        8.99        9.66      4.80 o 
  -8  -2   2       14.23        9.78      4.63 o 
  -7  -2   2       67.08       62.76      3.61 o 
  -6  -2   2        2.11       -0.69      1.78 o 
  -5  -2   2      182.26      186.50      7.58 o 
  -4  -2   2       70.33       59.70      4.40 o 
  -3  -2   2      237.11      245.22      7.40 o 
  -2  -2   2       71.44       74.80      4.11 o 
  -1  -2   2     3005.04     2747.11     41.59 o 
   0  -2   2     1062.41     1039.92     12.60 o 
   1  -2   2       13.59       16.06      1.61 o 
   2  -2   2      114.33      146.17      3.09 o 
   3  -2   2      157.88      190.69      5.50 o 
   4  -2   2     1011.39     1005.82     13.69 o 
   5  -2   2      113.11      107.19      6.13 o 
   6  -2   2       23.66       27.36      4.45 o 
   7  -2   2      105.38       92.56      6.83 o 
   8  -2   2      154.60      118.94      7.64 o 
   9  -2   2       13.97       14.92      4.92 o 
 -10  -1   2        8.50       12.73      4.86 o 
  -9  -1   2       22.27       25.05      5.55 o 
  -8  -1   2        6.95       15.16      4.57 o 
  -7  -1   2      119.40      121.98      4.74 o 
  -6  -1   2      124.07      111.75      4.18 o 
  -5  -1   2        7.84        6.99      1.79 o 
  -4  -1   2       74.74       77.63      3.27 o 
  -3  -1   2     2086.17     1974.43     32.05 o 
  -2  -1   2      953.66      875.30     15.50 o 
  -1  -1   2      844.28      795.07     13.83 o 
   0  -1   2     1938.74     1771.61     27.07 o 
   1  -1   2      359.90      701.27      9.10 o 
   2  -1   2      629.61      509.53      7.78 o 
   3  -1   2       17.32       16.88      2.29 o 
   4  -1   2      375.84      369.88      5.27 o 
   5  -1   2        1.89        0.84      2.15 o 
   6  -1   2       72.43       63.40      5.32 o 
   7  -1   2      582.08      554.25     15.62 o 
   8  -1   2       79.41       75.67      6.77 o 
   9  -1   2        1.98        1.16      3.64 o 
  10  -1   2        5.18        8.79      4.86 o 
 -10   0   2       35.30       27.19      5.90 o 
  -9   0   2        9.57       13.59      5.03 o 
  -8   0   2        4.78        0.06      3.88 o 
  -7   0   2        3.14        7.06      4.28 o 
  -6   0   2      241.50      198.85      9.00 o 
  -5   0   2       66.68       72.34      3.31 o 
  -4   0   2       11.29        9.47      1.76 o 
  -3   0   2      320.93      302.43      5.52 o 
  -2   0   2     2519.54     2468.15     26.90 o 
  -1   0   2      237.67      283.03      4.41 o 
   0   0   2     6242.40     9852.46    146.59 o 
   1   0   2       22.30       22.51      1.44 o 
   2   0   2       65.80       46.78      2.20 o 
   3   0   2       56.42       52.68      3.50 o 
   4   0   2     1320.95     1278.78     17.42 o 
   5   0   2       82.73       78.49      4.19 o 
   6   0   2      530.45      482.52     10.27 o 
   7   0   2       76.31       78.73      6.65 o 
   8   0   2       45.45       49.63      6.13 o 
   9   0   2       42.87       51.14      6.88 o 
  10   0   2       21.67       28.98      5.73 o 
  -9   1   2        1.73       -1.79      3.82 o 
  -8   1   2        0.17       -1.27      3.18 o 
  -7   1   2        4.66        6.48      4.34 o 
  -6   1   2       49.96       51.26      6.39 o 
  -5   1   2       37.34       48.82      3.38 o 
  -4   1   2       72.94       73.63      3.19 o 
  -3   1   2       42.50       41.00      2.28 o 
  -2   1   2     5168.99     4873.57     91.49 o 
  -1   1   2    35011.44    57133.98    668.53 o 
   0   1   2      373.82      370.26      4.83 o 
   1   1   2      236.71      236.72      4.51 o 
   2   1   2      950.50      856.67     10.99 o 
   3   1   2      804.75      836.04     11.68 o 
   4   1   2      577.41      619.76     10.16 o 
   5   1   2       71.64       98.32      4.51 o 
   6   1   2      134.15      110.82      5.26 o 
   7   1   2       23.52       24.31      3.83 o 
   8   1   2        1.08        0.81      4.11 o 
   9   1   2       23.18       30.20      5.78 o 
  10   1   2        3.44        4.97      4.17 o 
  -9   2   2       15.90       13.77      4.97 o 
  -8   2   2       32.83       24.93      5.21 o 
  -7   2   2       10.02       13.77      4.05 o 
  -6   2   2       30.59       28.86      3.17 o 
  -5   2   2        2.10        3.36      2.16 o 
  -4   2   2        5.43        9.37      2.95 o 
  -3   2   2     1110.78     1068.08     13.93 o 
  -2   2   2      132.65      215.96      9.26 o 
  -1   2   2     1345.72     1365.44     51.46 o 
   0   2   2      111.09       83.51      1.78 o 
   1   2   2     3713.29     3235.41     79.05 o 
   2   2   2       81.88       78.97      2.01 o 
   3   2   2       89.35       83.33      3.06 o 
   4   2   2     2666.87     2743.28     32.45 o 
   5   2   2        5.82        0.64      2.09 o 
   6   2   2       53.49       57.80      4.06 o 
   7   2   2        0.92       -1.83      2.90 o 
   8   2   2       88.06       85.24      9.98 o 
   9   2   2       67.44       66.81      6.31 o 
  10   2   2       27.34       27.30      5.96 o 
  -9   3   2        0.96        6.25      4.40 o 
  -8   3   2        0.45        1.50      3.76 o 
  -7   3   2       21.41       17.64      4.63 o 
  -6   3   2        3.78        3.94      2.52 o 
  -5   3   2        6.90       10.06      2.60 o 
  -4   3   2      126.74      123.76      4.35 o 
  -3   3   2      244.92      428.33     13.45 o 
  -2   3   2      139.95      165.34     16.63 o 
  -1   3   2       10.89        8.95      1.34 o 
   0   3   2      155.97      134.60      2.79 o 
   1   3   2     1203.25     1181.45     13.70 o 
   2   3   2      246.18      241.55      3.72 o 
   3   3   2      148.18      141.98      3.10 o 
   4   3   2     2904.88     3049.00     28.49 o 
   5   3   2       58.20       58.82      3.61 o 
   6   3   2      285.19      274.28      9.95 o 
   7   3   2       43.40       54.69      4.88 o 
   8   3   2      264.59      218.94      7.85 o 
   9   3   2        0.00        6.71      4.28 o 
  10   3   2       30.36       27.88      5.73 o 
  11   3   2        1.62        9.14      4.86 o 
  -8   4   2        4.06        8.16      4.05 o 
  -7   4   2       96.18       88.22      6.59 o 
  -6   4   2       38.49       39.96      3.90 o 
  -5   4   2       16.60       21.69      3.15 o 
  -4   4   2       12.86       13.83      2.58 o 
  -3   4   2        1.30        0.70      1.83 o 
  -2   4   2       34.64       33.22      2.54 o 
  -1   4   2        9.66        9.94      1.64 o 
   0   4   2       41.99       37.05      3.85 o 
   1   4   2      609.80      575.99      8.00 o 
   2   4   2      854.54      785.00      8.83 o 
   3   4   2      801.24      875.16      9.91 o 
   4   4   2       18.84       26.07      2.04 o 
   5   4   2      279.07      313.28      5.46 o 
   6   4   2        0.01        1.23      2.32 o 
   7   4   2        6.21       11.63      3.43 o 
   8   4   2        8.85        4.95      3.59 o 
   9   4   2       44.01       50.46      5.34 o 
  10   4   2       42.09       42.69      6.36 o 
  11   4   2        6.57       11.40      5.32 o 
  -7   5   2        4.79        0.69      3.53 o 
  -6   5   2        2.64        1.38      2.76 o 
  -5   5   2        0.06       -1.13      2.40 o 
  -4   5   2       45.69       48.42      3.82 o 
  -3   5   2        0.07        0.95      2.09 o 
  -2   5   2      146.35      134.39      4.63 o 
  -1   5   2       21.47       24.65      2.32 o 
   0   5   2        2.63        1.52      1.47 o 
   1   5   2      648.89      673.90      8.17 o 
   2   5   2       26.60       23.84      1.81 o 
   3   5   2      368.34      349.45      5.54 o 
   4   5   2      217.16      215.76      4.51 o 
   5   5   2        8.96       11.88      2.08 o 
   6   5   2      121.35      125.76      4.01 o 
   7   5   2      594.60      540.79     11.65 o 
   8   5   2        0.80        5.67      3.07 o 
   9   5   2        2.00       -1.08      3.03 o 
  10   5   2        1.25        4.17      4.45 o 
  11   5   2        0.78        4.63      4.86 o 
  -6   6   2        0.13        0.46      3.36 o 
  -5   6   2        2.16        4.32      2.68 o 
  -4   6   2        0.55        3.61      2.58 o 
  -3   6   2       20.77       17.66      3.05 o 
  -2   6   2        0.02       -2.47      3.36 o 
  -1   6   2      158.12      165.05      4.94 o 
   0   6   2      361.96      356.51      7.01 o 
   1   6   2       30.10       29.33      3.68 o 
   2   6   2      191.11      196.77      4.13 o 
   3   6   2        0.29        0.97      1.62 o 
   4   6   2      421.44      381.20      6.44 o 
   5   6   2       17.16       19.55      2.54 o 
   6   6   2      133.48      117.64      4.19 o 
   7   6   2        4.27        4.62      3.52 o 
   8   6   2        4.54        7.72      3.70 o 
   9   6   2        2.36        1.44      3.54 o 
  10   6   2       12.91       13.88      5.15 o 
  -5   7   2        0.05        0.81      5.73 o 
  -4   7   2        0.95        0.69      5.44 o 
  -3   7   2        3.08        7.64      2.72 o 
  -2   7   2       20.12       11.20      2.97 o 
  -1   7   2       19.81       20.25      3.01 o 
   0   7   2      268.72      266.31      6.56 o 
   1   7   2       23.05       23.37      2.25 o 
   2   7   2       37.91       40.67      2.67 o 
   3   7   2        0.90        2.53      2.19 o 
   4   7   2      221.04      208.71      5.00 o 
   5   7   2       86.14       85.56      3.83 o 
   6   7   2        1.01       12.21      3.16 o 
   7   7   2      378.40      323.26      9.04 o 
   8   7   2       52.87       57.45      5.44 o 
   9   7   2       49.37       49.71      5.44 o 
  10   7   2       11.21       17.82      4.97 o 
  -5   8   2        0.02       -7.23      5.32 o 
  -4   8   2        0.09       -4.51      5.44 o 
  -3   8   2        2.73       -3.53      5.38 o 
  -2   8   2       13.10       19.15      6.71 o 
  -1   8   2        0.53       -0.12      5.03 o 
   0   8   2        0.59        3.70      5.21 o 
   1   8   2       82.98       88.05      7.81 o 
   2   8   2      174.05      163.77      9.83 o 
   3   8   2        3.09        3.07      5.32 o 
   4   8   2       38.66       41.18      3.29 o 
   5   8   2      238.30      238.38      5.86 o 
   6   8   2        2.97        2.92      2.48 o 
   7   8   2       76.50       76.31      4.12 o 
   8   8   2        5.41        1.55      3.65 o 
   9   8   2       40.24       43.95     11.11 o 
  10   8   2       21.89       20.88      5.61 o 
  -4   9   2        2.06       -0.81      5.78 o 
  -3   9   2        2.14       -7.90      5.26 o 
  -2   9   2        9.61        3.53      6.19 o 
  -1   9   2       13.37       13.02      6.94 o 
   0   9   2       11.04       17.70      6.19 o 
   1   9   2       47.32       44.83      7.29 o 
   2   9   2       61.74       65.72      8.50 o 
   3   9   2       30.59       36.50      7.17 o 
   4   9   2       15.88       27.19      6.54 o 
   5   9   2       35.27       54.55      7.23 o 
   6   9   2        0.03        0.35      4.51 o 
   7   9   2        1.07       -2.03      3.37 o 
   8   9   2        0.64       -5.03      6.94 o 
   9   9   2        1.01       -4.57      7.00 o 
  -2  10   2        0.10       -1.85      6.19 o 
  -1  10   2        2.68        5.67      6.83 o 
   0  10   2        0.65       -1.27      6.13 o 
   1  10   2        4.55       14.87      6.31 o 
   2  10   2       69.90       71.44      9.08 o 
   4  10   2       75.35       97.13      8.74 o 
   5  10   2        2.11        9.02      5.32 o 
   6  10   2       44.49       37.14      6.65 o 
   7  10   2       24.40       44.60      7.06 o 
  -1  11   2        5.44        2.26      6.94 o 
   0  11   2       11.23        9.20      6.42 o 
   1  11   2       21.61       14.52      7.12 o 
   2  11   2        0.00       -6.65      5.32 o 
   3  11   2        0.12       -1.68      5.84 o 
   4  11   2       35.60       50.62      8.39 o 
   5  11   2        1.08        5.44      5.50 o 
   6  11   2        3.86        2.60      4.92 o 
   7  11   2       17.99       21.40      6.07 o 
   3  12   2        1.15        4.28      6.36 o 
   4  12   2        0.07        2.78      5.26 o 
  -6 -11   3        0.86       -1.85      4.22 o 
  -5 -11   3        0.74        4.17      4.92 o 
  -4 -11   3        0.55       -3.59      4.34 o 
  -3 -11   3        5.80        9.36      3.78 o 
  -2 -11   3        3.61       12.49      4.05 o 
  -1 -11   3       18.00       21.59      4.72 o 
   0 -11   3        0.85        5.61      4.86 o 
  -7 -10   3       17.68       25.16      6.42 o 
  -6 -10   3        1.64        3.99      4.40 o 
  -5 -10   3        1.92        8.16      4.69 o 
  -4 -10   3       15.63        9.31      4.80 o 
  -3 -10   3        5.49        3.24      3.53 o 
  -2 -10   3       10.69       10.15      3.63 o 
  -1 -10   3        2.65        5.66      3.58 o 
   0 -10   3        1.48       -1.97      6.71 o 
   1 -10   3       13.09        5.01      6.68 o 
   2 -10   3        4.78        3.12      3.27 o 
  -8  -9   3        7.37       10.70      5.61 o 
  -7  -9   3        1.68       -1.79      4.57 o 
  -6  -9   3       10.53       12.84      5.15 o 
  -5  -9   3        5.23        9.95      4.51 o 
  -4  -9   3        5.05       -0.69      3.88 o 
  -3  -9   3       26.30       27.89      5.09 o 
  -2  -9   3       38.23       39.67      4.20 o 
  -1  -9   3        4.03       13.83      3.42 o 
   0  -9   3        1.99        4.87      3.22 o 
   1  -9   3       13.50        4.63      3.39 o 
   2  -9   3       24.45       23.68      4.12 o 
   3  -9   3        5.21        4.09      3.15 o 
   4  -9   3        0.78       -3.82      3.70 o 
  -9  -8   3        7.23        0.87      4.92 o 
  -8  -8   3       51.16       55.71      8.21 o 
  -7  -8   3       38.01       31.12      6.13 o 
  -5  -8   3       42.08       47.49      6.07 o 
  -4  -8   3       58.02       62.07      6.48 o 
  -3  -8   3       98.79       96.16      5.11 o 
  -2  -8   3        1.42        3.15      2.56 o 
  -1  -8   3        7.29        6.35      3.05 o 
   0  -8   3       15.63       15.06      3.29 o 
   1  -8   3       73.85       66.74      7.00 o 
   2  -8   3       79.63       79.87      5.02 o 
   3  -8   3        4.09        5.27      4.54 o 
   4  -8   3        0.70        0.52      3.99 o 
   5  -8   3        0.00       -0.12      3.64 o 
  -9  -7   3        4.97       -0.81      4.97 o 
  -8  -7   3        8.86       10.59      5.61 o 
  -7  -7   3       88.97       87.70      7.52 o 
  -6  -7   3        8.12        4.63      4.34 o 
  -5  -7   3      129.95      120.50      7.64 o 
  -4  -7   3        4.72       13.13      4.51 o 
  -3  -7   3      103.62      101.64      6.77 o 
  -2  -7   3       57.47       57.84      4.35 o 
  -1  -7   3        0.06        0.52      2.10 o 
   0  -7   3      148.46      115.98      5.16 o 
   1  -7   3       81.07       69.08      4.49 o 
   2  -7   3       89.81       73.27      4.67 o 
   3  -7   3      192.71      164.17      6.22 o 
   4  -7   3       21.51       27.48      5.32 o 
   5  -7   3        3.42        0.12      3.82 o 
   6  -7   3        0.32        9.02      4.57 o 
 -10  -6   3        0.11       -0.17      4.74 o 
  -9  -6   3        0.21       -3.41      5.03 o 
  -8  -6   3       55.10       60.34      7.35 o 
  -7  -6   3      244.97      248.00     11.34 o 
  -6  -6   3       72.37       71.15      6.65 o 
  -5  -6   3      135.65      141.90      8.27 o 
  -4  -6   3      355.71      348.83     11.69 o 
  -3  -6   3       76.28       76.94      5.78 o 
  -2  -6   3        2.86        2.64      2.36 o 
  -1  -6   3        1.71        3.16      2.22 o 
   0  -6   3      340.31      319.11      7.59 o 
   1  -6   3       62.95       65.15      4.10 o 
   2  -6   3        5.30        8.52      3.53 o 
   3  -6   3       12.14       13.03      3.15 o 
   4  -6   3        4.44        7.38      5.50 o 
   5  -6   3        1.50        1.85      3.70 o 
   6  -6   3       47.29       72.83      6.54 o 
   7  -6   3       13.11       16.78      4.80 o 
 -10  -5   3       44.87       48.30      7.75 o 
  -9  -5   3       40.24       39.63      7.00 o 
  -8  -5   3       77.10       84.00      8.33 o 
  -7  -5   3       15.70       22.97      5.90 o 
  -6  -5   3       82.72       76.01      6.65 o 
  -5  -5   3        1.20        6.77      3.82 o 
  -4  -5   3       62.33       58.14      5.15 o 
  -3  -5   3        3.68        4.34      3.18 o 
  -2  -5   3       97.41       94.81      5.44 o 
  -1  -5   3       67.03       52.66      3.19 o 
   0  -5   3        7.56        8.27      2.44 o 
   1  -5   3       11.50        7.89      2.42 o 
   2  -5   3        0.20       -1.53      2.12 o 
   3  -5   3       33.27       34.24      3.39 o 
   4  -5   3      179.33      151.74      5.38 o 
   5  -5   3       75.66      106.27      6.88 o 
   6  -5   3        1.08        2.60      3.99 o 
   7  -5   3        1.24        3.30      4.17 o 
   8  -5   3        6.36        6.02      4.45 o 
 -10  -4   3       13.82       12.15      5.09 o 
  -9  -4   3        3.56       -0.46      4.57 o 
  -8  -4   3      156.81      152.72      9.60 o 
  -7  -4   3        8.90        3.99      4.63 o 
  -6  -4   3       20.75       20.30      5.09 o 
  -5  -4   3        0.87       -2.95      3.12 o 
  -4  -4   3       47.17       47.55      4.97 o 
  -3  -4   3      422.03      406.39     11.22 o 
  -2  -4   3      233.17      237.41      7.81 o 
  -1  -4   3     2868.01     2692.48     30.56 o 
   0  -4   3       86.13       54.57      2.96 o 
   1  -4   3       40.64       44.82      3.02 o 
   2  -4   3        6.81        5.79      1.56 o 
   3  -4   3        0.13       -0.89      2.83 o 
   4  -4   3        1.53        0.31      3.56 o 
   5  -4   3       38.55       46.34      5.67 o 
   6  -4   3       81.37       70.58      6.07 o 
   7  -4   3        2.23        4.05      4.11 o 
   8  -4   3        5.37       -0.58      3.53 o 
 -10  -3   3        0.05        3.07      4.97 o 
  -9  -3   3       25.56       27.07      5.67 o 
  -8  -3   3       31.62       33.21      5.78 o 
  -7  -3   3        0.27       -1.68      4.40 o 
  -6  -3   3        4.33        2.60      3.53 o 
  -5  -3   3       14.91       17.76      4.57 o 
  -4  -3   3       18.99       27.25      4.40 o 
  -3  -3   3      758.47      787.78     16.60 o 
  -2  -3   3      151.80      122.52      5.50 o 
  -1  -3   3       53.98       55.07      3.64 o 
   0  -3   3     2606.12     2444.15     38.87 o 
   1  -3   3        5.90        5.39      1.18 o 
   2  -3   3       38.84       34.74      2.08 o 
   3  -3   3       48.78       77.37      2.79 o 
   4  -3   3      295.08      273.24      5.25 o 
   5  -3   3      160.11      145.14      7.35 o 
   6  -3   3       64.84       64.85      5.73 o 
   7  -3   3        1.94        7.29      4.17 o 
   8  -3   3       17.06       16.43      4.63 o 
   9  -3   3        2.05        2.26      3.99 o 
 -10  -2   3        4.31        1.74      4.51 o 
  -9  -2   3        0.03       -3.70      4.05 o 
  -8  -2   3        0.47        1.56      4.05 o 
  -7  -2   3       28.53       32.49      3.32 o 
  -6  -2   3       14.85       16.79      2.74 o 
  -5  -2   3      264.29      250.72      9.20 o 
  -4  -2   3      153.15      112.57      5.73 o 
  -3  -2   3      502.23      476.50     11.51 o 
  -2  -2   3        0.14        4.57      2.14 o 
  -1  -2   3      755.97      733.06     14.00 o 
   0  -2   3      806.17      771.41     14.52 o 
   1  -2   3       91.40       99.40      2.97 o 
   2  -2   3      322.13      610.46      7.31 o 
   3  -2   3      851.96      774.80      9.05 o 
   4  -2   3      147.67      156.30      3.59 o 
   5  -2   3      333.11      322.97      8.03 o 
   6  -2   3       40.98       35.11      4.97 o 
   7  -2   3       27.27       31.53      5.55 o 
   8  -2   3        1.97       -0.40      3.70 o 
   9  -2   3        0.14       -2.26      3.59 o 
 -10  -1   3        1.81       -1.50      3.93 o 
  -9  -1   3        2.54        3.12      3.88 o 
  -8  -1   3        8.03        5.55      4.34 o 
  -7  -1   3       12.32       10.35      2.69 o 
  -6  -1   3      281.98      268.90      6.69 o 
  -5  -1   3        0.10        1.47      1.74 o 
  -4  -1   3       90.05      100.43      3.62 o 
  -3  -1   3       36.92       40.32      3.64 o 
  -2  -1   3      689.07      651.72     12.96 o 
  -1  -1   3      177.20      168.74      5.26 o 
   0  -1   3       76.78       57.39      2.95 o 
   1  -1   3      382.75      608.57     11.69 o 
   2  -1   3     2167.88     2133.32     36.21 o 
   3  -1   3      604.33      605.80      9.65 o 
   4  -1   3      570.85      574.89     12.41 o 
   5  -1   3      262.40      267.47      6.95 o 
   6  -1   3       57.76       61.77      4.61 o 
   7  -1   3        0.04       -2.72      3.01 o 
   8  -1   3        0.09        2.83      3.76 o 
   9  -1   3       12.72       16.43      4.86 o 
  10  -1   3        4.58        4.92      4.11 o 
  -9   0   3        5.09       -0.17      3.88 o 
  -8   0   3        0.13        1.33      3.93 o 
  -7   0   3       38.22       32.39      3.53 o 
  -6   0   3       32.55       37.75      3.27 o 
  -5   0   3       95.38       82.90      3.67 o 
  -4   0   3        3.17        4.08      1.78 o 
  -3   0   3     1202.17     1152.03     23.23 o 
  -2   0   3       96.89       81.74      2.86 o 
  -1   0   3     1432.16     1368.46     15.95 o 
   0   0   3      650.78     1149.33     18.22 o 
   1   0   3      347.51      296.18      6.54 o 
   2   0   3      122.78      114.03      3.25 o 
   3   0   3       54.40       57.21      2.82 o 
   4   0   3       84.90       76.06      5.55 o 
   5   0   3      920.52      872.14     14.07 o 
   6   0   3       15.69       23.67      3.64 o 
   7   0   3      395.14      366.62      9.73 o 
   8   0   3       15.53       20.02      4.63 o 
   9   0   3        8.60       22.50      5.03 o 
  10   0   3        2.70        3.70      4.57 o 
  -9   1   3        0.00        2.89      3.59 o 
  -8   1   3        3.13        7.75      3.93 o 
  -7   1   3       48.90       37.31      3.79 o 
  -6   1   3        9.81       14.95      2.77 o 
  -5   1   3       27.93       30.69      3.04 o 
  -4   1   3       42.91       40.24      2.75 o 
  -3   1   3      100.18      101.49      3.35 o 
  -1   1   3     7799.99    13501.28    366.87 o 
   0   1   3     6198.86     6026.95     63.81 o 
   1   1   3      966.79      908.35     10.55 o 
   2   1   3      872.60      847.07      8.75 o 
   3   1   3      286.05      256.02      5.36 o 
   4   1   3      585.58      587.82     10.85 o 
   5   1   3      500.74      507.55      9.73 o 
   6   1   3       14.63       20.82      3.96 o 
   7   1   3       44.22       52.68      4.90 o 
   8   1   3      114.37      105.01      5.94 o 
   9   1   3       16.40       21.69      5.03 o 
  10   1   3       10.92       12.26      5.03 o 
  -9   2   3        0.34        0.00      3.93 o 
  -8   2   3        0.65        7.58      4.22 o 
  -7   2   3       19.09       23.26      3.33 o 
  -6   2   3        9.38       21.65      3.21 o 
  -5   2   3        2.10        0.52      2.12 o 
  -4   2   3       54.71       51.90      3.33 o 
  -3   2   3       58.13       52.93      4.17 o 
  -2   2   3     1003.65     1608.25     28.72 o 
  -1   2   3      864.26      823.86     10.33 o 
   0   2   3     2741.39     2625.57     41.54 o 
   1   2   3       24.48       26.09      2.72 o 
   2   2   3       51.28       55.95      1.72 o 
   3   2   3      566.45      624.14      7.16 o 
   4   2   3      445.11      483.91      8.57 o 
   5   2   3      212.40      242.45      6.21 o 
   6   2   3      190.15      176.70      6.14 o 
   7   2   3      216.68      192.09      6.92 o 
   8   2   3      167.98      166.53      6.79 o 
   9   2   3      139.06      125.71      6.63 o 
  10   2   3       44.58       43.44      6.42 o 
  -8   3   3       10.38        8.56      4.40 o 
  -7   3   3        8.30        3.47      3.82 o 
  -6   3   3       16.77       18.57      3.10 o 
  -5   3   3        2.93        1.37      2.72 o 
  -4   3   3        1.33        4.66      2.19 o 
  -3   3   3        4.22        7.47      1.96 o 
  -2   3   3      198.87      200.34      4.52 o 
  -1   3   3       35.51       32.01      2.43 o 
   0   3   3       47.76       36.77      3.07 o 
   1   3   3     1718.71     1488.85     25.51 o 
   2   3   3      170.23      171.34      2.94 o 
   3   3   3      590.11      546.80      6.73 o 
   4   3   3       41.29       37.37      2.89 o 
   5   3   3      358.20      340.27      5.22 o 
   6   3   3      203.04      177.05      5.94 o 
   7   3   3      220.20      218.42      7.27 o 
   8   3   3        0.09        0.99      3.21 o 
   9   3   3       12.73       10.18      4.40 o 
  10   3   3        0.56       -1.91      3.88 o 
  -8   4   3        5.79        6.83      3.99 o 
  -7   4   3        0.68        3.76      3.53 o 
  -6   4   3       51.02       51.21      4.18 o 
  -5   4   3        3.31        2.38      3.41 o 
  -4   4   3        0.14        5.01      2.25 o 
  -3   4   3       84.40       94.37      3.81 o 
  -2   4   3       23.35       23.28      2.27 o 
  -1   4   3      120.27      121.10      3.25 o 
   0   4   3      492.76      436.92      6.39 o 
   1   4   3       11.59       16.20      1.23 o 
   2   4   3      461.89      413.62      5.44 o 
   3   4   3      170.55      160.89      3.40 o 
   4   4   3      313.16      310.81      5.12 o 
   5   4   3      124.62      129.14      3.47 o 
   6   4   3       76.32       78.08      4.49 o 
   7   4   3       98.82       92.83      6.74 o 
   8   4   3       57.78       66.08      5.31 o 
   9   4   3        2.40        2.61      3.53 o 
  10   4   3        6.31        7.59      4.95 o 
  11   4   3       52.15       83.88      8.39 o 
  -6   5   3        5.74        8.99      3.14 o 
  -5   5   3       17.47       16.47      2.99 o 
  -4   5   3       55.79       53.02      6.80 o 
  -3   5   3        7.89        7.06      2.30 o 
  -2   5   3       28.62       27.84      2.74 o 
  -1   5   3      111.43      107.62      3.49 o 
   0   5   3      380.11      367.46      7.66 o 
   1   5   3       76.06       66.59      3.33 o 
   2   5   3        2.30        5.70      1.46 o 
   3   5   3      844.30      826.70      9.75 o 
   4   5   3       23.71       28.11      2.29 o 
   5   5   3       12.78       18.79      2.29 o 
   6   5   3        8.43        7.15      2.83 o 
   7   5   3       79.14       66.98     10.12 o 
   8   5   3      223.47      208.98      7.42 o 
   9   5   3       48.42       68.88      5.33 o 
  10   5   3        6.70        5.79      3.81 o 
  -6   6   3        3.21       12.96      6.07 o 
  -5   6   3        1.61        2.43      4.97 o 
  -4   6   3        0.11        1.50      4.80 o 
  -3   6   3       33.51       41.48      6.65 o 
  -2   6   3       17.23       13.72      2.43 o 
  -1   6   3        3.12        2.30      1.94 o 
   0   6   3      250.82      259.60      5.70 o 
   1   6   3       88.09       87.66      4.02 o 
   2   6   3       80.59       80.93      2.68 o 
   3   6   3      336.60      313.17      5.40 o 
   4   6   3       59.72       64.63      2.92 o 
   5   6   3      100.32       92.99      3.53 o 
   6   6   3       46.50       52.21      4.57 o 
   7   6   3        0.34       -2.52      2.65 o 
   8   6   3      221.67      196.22      7.33 o 
   9   6   3       25.56       20.68      4.29 o 
  10   6   3        2.94        3.25      3.82 o 
  -6   7   3        1.74       -2.89      6.07 o 
  -5   7   3        5.82        2.83      5.84 o 
  -4   7   3        4.24       -1.10      5.09 o 
  -3   7   3        0.19        2.60      5.21 o 
  -2   7   3        0.65       -7.64      5.09 o 
  -1   7   3        0.08       -6.42      4.45 o 
   0   7   3       36.94       35.52      7.00 o 
   1   7   3      140.82      142.18      5.64 o 
   2   7   3        5.25        7.70      2.78 o 
   3   7   3       14.02       17.76      4.89 o 
   4   7   3        4.71        8.41      3.41 o 
   5   7   3      152.92      143.49      4.44 o 
   6   7   3        1.78        5.90      3.03 o 
   7   7   3        0.35       -3.20      2.63 o 
   8   7   3        7.06        6.18      3.41 o 
   9   7   3        7.20        1.09      5.96 o 
  10   7   3       14.56       16.35      4.41 o 
  -5   8   3        0.95       -5.44      5.96 o 
  -4   8   3        2.30       -0.87      5.78 o 
  -3   8   3       63.46       48.25      8.45 o 
  -2   8   3        1.80       -0.93      5.21 o 
  -1   8   3        0.00       -3.82      5.90 o 
   0   8   3       22.77       40.03      7.29 o 
   1   8   3        2.38        0.40      5.73 o 
   2   8   3       11.28       21.11      6.59 o 
   3   8   3       12.07       17.73      5.50 o 
   4   8   3       71.20       81.13      7.43 o 
   5   8   3        3.06        5.23      3.55 o 
   6   8   3       16.70       26.25      4.21 o 
   7   8   3       23.65       16.54      6.77 o 
   8   8   3       14.15       11.40      7.12 o 
   9   8   3        1.16        0.06      6.65 o 
  10   8   3       58.21       42.52     10.18 o 
  -3   9   3        6.17        6.77      6.71 o 
  -2   9   3        4.24        4.45      6.54 o 
  -1   9   3        6.42        2.83      6.36 o 
   0   9   3        0.15        3.01      5.44 o 
   1   9   3        0.09       -0.75      5.84 o 
   2   9   3       41.11       41.59      7.75 o 
   3   9   3      150.09      120.09      8.68 o 
   4   9   3        4.63        7.46      5.32 o 
   5   9   3       58.76       76.76      7.52 o 
   6   9   3      102.46       95.95      7.40 o 
   7   9   3       11.73       11.92      6.59 o 
   8   9   3        2.77       -5.84      5.96 o 
   9   9   3        1.15       -9.20      6.36 o 
  -2  10   3        0.01       -6.59      6.19 o 
  -1  10   3        4.00        0.46      6.65 o 
   0  10   3        0.00        4.57      6.54 o 
   1  10   3       37.69       51.43      8.74 o 
   2  10   3        0.93       -0.46      5.84 o 
   3  10   3       26.14       26.84      6.59 o 
   4  10   3       27.40       29.44      7.00 o 
   5  10   3       33.14       35.69      7.17 o 
   6  10   3       26.01       32.34      6.59 o 
   7  10   3        6.65        4.17      4.86 o 
   0  11   3        0.05       -6.19      5.73 o 
   1  11   3       15.34       19.15      7.58 o 
   2  11   3        3.05        3.47      6.25 o 
   3  11   3        0.19        0.23      5.26 o 
   4  11   3        0.89        5.96      6.19 o 
   5  11   3        2.77        4.86      5.90 o 
   6  11   3        1.13        8.85      5.61 o 
   7  11   3        0.29        2.14      5.03 o 
  -4 -11   4        4.27       -2.20      4.51 o 
  -3 -11   4        0.71        6.83      5.44 o 
  -2 -11   4        1.53        7.54      3.74 o 
  -1 -11   4        1.55        5.64      4.03 o 
  -6 -10   4        1.13        1.39      4.34 o 
  -5 -10   4        4.35       -1.56      4.28 o 
  -4 -10   4        0.36        4.40      3.99 o 
  -3 -10   4        5.54       11.11      4.57 o 
  -2 -10   4        0.66        3.17      3.25 o 
  -1 -10   4        1.11        2.54      3.29 o 
   0 -10   4       22.55       22.76      4.16 o 
   1 -10   4        0.60        2.07      3.33 o 
   2 -10   4        0.03       -1.40      3.12 o 
  -8  -9   4        9.02       11.51      6.25 o 
  -7  -9   4        8.12        4.11      5.21 o 
  -6  -9   4        8.51        9.31      4.80 o 
  -5  -9   4        0.05        1.50      3.76 o 
  -4  -9   4       21.16       13.54      4.92 o 
  -3  -9   4       26.83       31.47      5.67 o 
  -2  -9   4        3.36        1.98      2.93 o 
  -1  -9   4        0.08       -0.45      2.98 o 
   0  -9   4       66.19       66.44      8.39 o 
   1  -9   4       10.11        8.63      3.55 o 
   2  -9   4       12.49       10.56      3.66 o 
   3  -9   4        0.35        3.90      3.15 o 
  -8  -8   4        0.77       -4.11      4.74 o 
  -7  -8   4        0.73        1.39      4.97 o 
  -6  -8   4        5.78       10.12      4.69 o 
  -5  -8   4        9.25        6.48      4.17 o 
  -4  -8   4       87.20       74.91      6.88 o 
  -3  -8   4       11.26        6.42      4.22 o 
  -2  -8   4        2.15        1.04      3.76 o 
  -1  -8   4        0.58        0.69      2.76 o 
   0  -8   4       36.44       41.15      5.81 o 
   1  -8   4       52.53       43.49      4.51 o 
   2  -8   4       11.52       14.72      3.52 o 
   3  -8   4       14.72       13.22      3.59 o 
   4  -8   4        1.24       -0.87      3.82 o 
   5  -8   4        3.16       -0.29      4.17 o 
  -9  -7   4        2.79        3.99      4.92 o 
  -8  -7   4       10.56        7.81      6.07 o 
  -7  -7   4       10.73       16.20      5.44 o 
  -5  -7   4        0.97       -0.40      3.70 o 
  -4  -7   4      229.88      195.24      9.26 o 
  -3  -7   4        2.26       -2.02      3.07 o 
  -2  -7   4       37.82       32.16      5.09 o 
  -1  -7   4        3.22        3.63      2.78 o 
   0  -7   4      261.56      208.76      6.74 o 
   1  -7   4      288.46      240.07      7.42 o 
   2  -7   4       14.79       11.33      3.25 o 
   3  -7   4       42.68       47.38      4.42 o 
   4  -7   4        3.91       -0.58      3.82 o 
   5  -7   4        0.55        1.62      4.05 o 
   6  -7   4        4.58        4.34      4.17 o 
  -9  -6   4       18.81       21.40      6.19 o 
  -8  -6   4       32.98       35.00      6.94 o 
  -7  -6   4       26.76       27.59      6.13 o 
  -6  -6   4      138.12      119.17      8.10 o 
  -5  -6   4       36.19       39.34      5.96 o 
  -4  -6   4       50.21       58.08      6.54 o 
  -3  -6   4       10.02        7.46      3.82 o 
  -2  -6   4       27.83       30.25      4.63 o 
  -1  -6   4       41.67       45.18      5.78 o 
   0  -6   4      143.46      116.46      4.97 o 
   1  -6   4       58.25       67.98      4.59 o 
   2  -6   4      132.77      130.27      5.38 o 
   3  -6   4       63.21       71.32      4.84 o 
   4  -6   4       21.34       28.81      5.03 o 
   5  -6   4       12.83        9.95      4.51 o 
   6  -6   4        0.03       -0.40      3.99 o 
   7  -6   4        7.98       11.63      5.09 o 
  -9  -5   4        4.96        6.65      5.15 o 
  -8  -5   4        1.27        3.07      5.15 o 
  -7  -5   4        0.96       -5.90      3.93 o 
  -6  -5   4       20.21       21.00      5.21 o 
  -5  -5   4        0.00       -5.73      3.82 o 
  -4  -5   4        1.98        3.07      3.76 o 
  -3  -5   4      132.64      124.55      6.77 o 
  -2  -5   4        3.87       11.11      3.07 o 
  -1  -5   4       38.95       44.37      3.41 o 
   0  -5   4     1002.59      925.98     19.78 o 
   1  -5   4        5.65        3.99      2.35 o 
   2  -5   4      104.76      108.72      4.62 o 
   3  -5   4       45.74       46.03      3.78 o 
   4  -5   4       10.24       13.65      4.05 o 
   5  -5   4      427.35      641.02     17.64 o 
   6  -5   4       36.98       37.54      5.61 o 
   7  -5   4       55.21       58.25      6.88 o 
  -9  -4   4        0.08        5.84      5.15 o 
  -8  -4   4        8.84       10.01      5.44 o 
  -7  -4   4        0.64       -3.64      4.11 o 
  -6  -4   4       32.44       33.78      5.78 o 
  -5  -4   4       24.08       27.59      4.86 o 
  -4  -4   4      181.20      160.01      7.93 o 
  -3  -4   4       49.90       53.91      4.69 o 
  -2  -4   4      109.88      100.60      5.44 o 
  -1  -4   4       60.53       51.89      4.17 o 
   0  -4   4       69.77       88.97      5.09 o 
   1  -4   4        1.37        0.00      1.27 o 
   2  -4   4      156.98      119.08      3.33 o 
   3  -4   4        0.41        2.05      2.04 o 
   4  -4   4       77.31       91.11      6.36 o 
   5  -4   4      137.41      125.53      7.58 o 
   6  -4   4        7.85       14.29      4.51 o 
   7  -4   4       55.07       45.82      6.36 o 
   8  -4   4        4.18        6.07      4.51 o 
  -9  -3   4        0.00        0.75      4.63 o 
  -8  -3   4        0.05       -1.65      2.36 o 
  -7  -3   4        3.41        3.94      2.92 o 
  -6  -3   4       24.96       25.22      5.09 o 
  -5  -3   4       24.37       32.63      5.09 o 
  -4  -3   4       54.19       52.76      4.92 o 
  -3  -3   4      536.90      516.64     13.02 o 
  -2  -3   4        0.22        2.20      2.60 o 
  -1  -3   4      205.62      169.50      6.42 o 
   0  -3   4      649.74      575.01     12.90 o 
   1  -3   4      161.05      141.49      3.92 o 
   2  -3   4       52.82       57.54      2.97 o 
   3  -3   4      245.80      397.13      6.21 o 
   4  -3   4       71.33       53.59      3.86 o 
   5  -3   4        1.52        0.82      2.63 o 
   6  -3   4      110.84       85.90      6.48 o 
   7  -3   4       16.58       21.52      5.03 o 
   8  -3   4       27.33       27.02      5.44 o 
   9  -3   4        4.67       12.03      4.97 o 
  -9  -2   4        0.88       -0.46      3.82 o 
  -8  -2   4        3.62        2.34      2.43 o 
  -7  -2   4        0.33       -3.85      2.83 o 
  -6  -2   4      106.57       93.20      7.00 o 
  -5  -2   4        2.35        4.69      3.82 o 
  -4  -2   4       55.75       70.34      5.44 o 
  -3  -2   4      203.60      221.10      7.87 o 
  -2  -2   4      633.98      606.19     13.19 o 
  -1  -2   4      465.51      393.14      9.54 o 
   0  -2   4        3.61        6.13      2.14 o 
   1  -2   4      980.82      950.09     12.98 o 
   2  -2   4       90.74      117.32      3.66 o 
   3  -2   4       96.06       88.15      3.66 o 
   4  -2   4       73.32       57.44      3.70 o 
   5  -2   4      571.62      548.09     11.04 o 
   6  -2   4        0.63       -2.89      2.69 o 
   7  -2   4      100.96      110.84      7.40 o 
   8  -2   4       78.96       72.14      6.71 o 
   9  -2   4        0.28        0.29      3.64 o 
  -9  -1   4        8.37        7.75      4.57 o 
  -8  -1   4        6.94        3.82      4.34 o 
  -7  -1   4        4.30        2.92      2.44 o 
  -6  -1   4        0.04        1.57      2.27 o 
  -5  -1   4      104.55       86.30      5.18 o 
  -4  -1   4       28.14       34.22      2.87 o 
  -3  -1   4      183.82      179.33      6.77 o 
  -2  -1   4       14.57       14.98      2.83 o 
  -1  -1   4        4.60        5.38      1.91 o 
   0  -1   4      875.88      783.79     14.52 o 
   1  -1   4      139.18      226.65      6.48 o 
   2  -1   4      191.34      241.04      5.20 o 
   3  -1   4     1520.36     1567.75     20.34 o 
   4  -1   4      367.67      344.15     13.22 o 
   5  -1   4       42.00       55.70      4.14 o 
   6  -1   4       73.58       73.84      7.06 o 
   7  -1   4      174.90      147.77      6.67 o 
   8  -1   4       41.58       48.46      4.98 o 
   9  -1   4        5.86        0.00      4.11 o 
  -9   0   4        0.00       -1.74      3.76 o 
  -8   0   4        0.05        1.04      3.82 o 
  -7   0   4        0.60       -0.32      3.76 o 
  -6   0   4        0.19        0.70      3.67 o 
  -5   0   4       31.28       46.74      3.73 o 
  -4   0   4      193.43      185.54      5.13 o 
  -3   0   4      226.21      190.49      4.82 o 
  -2   0   4       16.84       20.12      2.03 o 
  -1   0   4      190.90      192.38      4.19 o 
   0   0   4      779.13     1294.52     15.37 o 
   1   0   4       98.66      107.45      2.86 o 
   2   0   4        0.12        0.29      0.83 o 
   3   0   4      365.17      416.09      5.47 o 
   4   0   4      146.91      154.09      4.89 o 
   5   0   4       52.48       72.79      4.14 o 
   6   0   4      432.96      403.06      9.52 o 
   7   0   4       63.45       65.36      7.55 o 
   8   0   4      122.34      109.14      6.07 o 
   9   0   4        4.95        9.02      4.11 o 
  10   0   4       10.54       11.69      4.69 o 
  -9   1   4        0.70        3.82      4.34 o 
  -8   1   4        9.84        6.19      4.22 o 
  -7   1   4       10.90        7.35      2.86 o 
  -6   1   4       22.82       25.91      3.29 o 
  -5   1   4       16.96       11.32      2.49 o 
  -4   1   4       33.19       28.57      4.89 o 
  -3   1   4      486.64      484.69      8.53 o 
  -2   1   4      270.37      309.95     20.30 o 
  -1   1   4      520.54      796.36     16.20 o 
   0   1   4       23.54       19.84      1.61 o 
   1   1   4      435.65      428.59      6.11 o 
   2   1   4        1.78        0.52      0.80 o 
   3   1   4      745.63      697.03      7.92 o 
   4   1   4      620.46      630.08     10.45 o 
   5   1   4      517.01      489.87      9.63 o 
   6   1   4       37.08       42.50      3.96 o 
   7   1   4       99.85       93.73      5.36 o 
   8   1   4      378.77      327.32      9.59 o 
   9   1   4        4.01       -1.05      3.37 o 
  10   1   4        6.76       15.50      4.80 o 
  -8   2   4        5.55       12.26      4.40 o 
  -7   2   4        5.09        4.18      2.67 o 
  -6   2   4        8.78       13.29      3.62 o 
  -5   2   4        2.29        4.53      2.33 o 
  -4   2   4        0.79        1.92      2.02 o 
  -3   2   4     1074.13     1064.17     26.35 o 
  -2   2   4     2228.24     3663.46    100.66 o 
  -1   2   4      393.32      339.43     15.85 o 
   0   2   4       32.72       35.70      1.58 o 
   1   2   4      280.23      236.02      3.73 o 
   2   2   4      799.55      774.56      8.49 o 
   3   2   4        9.35       17.15      1.64 o 
   4   2   4      566.51      599.77      7.37 o 
   5   2   4       21.38       18.79      2.76 o 
   6   2   4       11.31       16.39      3.19 o 
   7   2   4        7.36       13.16      4.28 o 
   8   2   4       82.42       85.38      5.48 o 
   9   2   4        1.53       -1.55      2.87 o 
  10   2   4        6.35        1.33      5.32 o 
  -8   3   4        6.37        5.90      4.05 o 
  -7   3   4        1.61        3.50      2.78 o 
  -6   3   4        0.93       -0.35      2.33 o 
  -5   3   4        1.88        4.80      2.55 o 
  -4   3   4       12.23       10.24      2.43 o 
  -3   3   4       94.57      149.59      4.56 o 
  -2   3   4      328.74      372.72     25.74 o 
  -1   3   4        4.01        3.54      1.26 o 
   0   3   4     2037.60     1908.13     32.92 o 
   1   3   4       15.60       16.14      2.60 o 
   2   3   4      200.06      203.44      3.35 o 
   3   3   4       99.29      104.97      2.65 o 
   4   3   4       14.23       20.58      1.81 o 
   5   3   4        2.15        0.64      1.89 o 
   6   3   4        1.54        0.91      2.38 o 
   7   3   4      308.14      271.31      7.85 o 
   8   3   4      526.48      468.18     14.40 o 
   9   3   4       36.22       30.54      6.36 o 
  10   3   4       38.79       40.58      5.35 o 
  -7   4   4        9.48        4.69      4.28 o 
  -6   4   4        3.62        6.52      4.89 o 
  -5   4   4       18.65       18.03      6.31 o 
  -4   4   4        0.74        2.52      2.98 o 
  -3   4   4        3.98        0.31      1.90 o 
  -2   4   4       81.56       69.72      3.00 o 
  -1   4   4      204.13      188.71      4.92 o 
   0   4   4        1.62        3.88      2.95 o 
   1   4   4        4.61        1.62      2.66 o 
   2   4   4        5.53        2.64      1.27 o 
   3   4   4      790.50      795.46      9.20 o 
   4   4   4       45.14       42.93      3.63 o 
   5   4   4      478.76      430.19      6.51 o 
   6   4   4      187.48      173.98      9.89 o 
   7   4   4       16.77       15.10      4.80 o 
   8   4   4       56.21       49.02      4.68 o 
   9   4   4       26.38       29.28      4.38 o 
  10   4   4        7.95       11.62      3.80 o 
  -6   5   4        0.23        1.04      4.34 o 
  -5   5   4        3.23        8.74      4.57 o 
  -4   5   4        1.03       -3.41      3.36 o 
  -3   5   4      108.92       77.86      6.54 o 
  -2   5   4       13.03       23.95      4.97 o 
  -1   5   4        1.52        4.40      3.30 o 
   0   5   4       65.93       52.41      4.86 o 
   1   5   4      159.80      128.42      6.59 o 
   2   5   4       90.89       89.44      4.23 o 
   3   5   4        4.86        6.18      1.46 o 
   4   5   4      186.31      162.78      3.81 o 
   5   5   4       37.25       42.35      3.14 o 
   6   5   4       11.54       15.54      2.92 o 
   7   5   4       32.14       39.84      4.14 o 
   8   5   4        0.23        5.71      3.76 o 
   9   5   4       57.95       61.07      5.50 o 
  10   5   4       58.84       66.05      7.23 o 
  -6   6   4        0.07       -6.51      4.34 o 
  -5   6   4        0.00       -2.78      4.51 o 
  -4   6   4        9.10       14.40      5.44 o 
  -3   6   4       83.66       73.99      7.17 o 
  -2   6   4       38.42       41.77      6.59 o 
  -1   6   4        1.20        1.45      4.28 o 
   0   6   4       91.99       97.36      7.29 o 
   1   6   4        0.19       -0.12      4.28 o 
   2   6   4        6.68        6.93      2.81 o 
   3   6   4        2.24        0.69      3.12 o 
   4   6   4       12.38       20.41      5.29 o 
   5   6   4      117.50      121.22      3.87 o 
   6   6   4      356.03      335.03      8.13 o 
   7   6   4       74.57       70.29      4.60 o 
   8   6   4        4.82        1.15      2.92 o 
   9   6   4       14.63       18.57      4.06 o 
  10   6   4       28.72       34.48      6.83 o 
  -5   7   4        0.30       -2.72      5.15 o 
  -4   7   4       12.10        6.13      5.73 o 
  -3   7   4        0.15        0.75      4.69 o 
  -2   7   4      174.73      179.56     10.41 o 
  -1   7   4       17.59       16.54      5.44 o 
   0   7   4        7.67       14.40      6.02 o 
   1   7   4        9.76        7.12      5.09 o 
   2   7   4        1.56       -1.36      2.72 o 
   3   7   4       57.61       72.57      4.92 o 
   4   7   4       11.93       16.69      3.49 o 
   5   7   4      337.76      323.91      8.73 o 
   6   7   4        0.47       -1.10      4.77 o 
   7   7   4       44.26       51.60      8.16 o 
   8   7   4       10.19        8.79      6.71 o 
   9   7   4        6.97        0.17      6.77 o 
  10   7   4       12.68       10.30      7.98 o 
  -4   8   4        0.42       -1.79      5.84 o 
  -3   8   4        4.44        9.60      6.48 o 
  -2   8   4        8.25       11.40      6.59 o 
  -1   8   4        4.11       -0.12      5.61 o 
   0   8   4        2.59       -4.92      4.86 o 
   1   8   4        1.45        6.54      6.31 o 
   2   8   4        3.41        6.60      3.06 o 
   3   8   4       61.87       74.22     15.50 o 
   4   8   4        8.38       16.89      7.06 o 
   5   8   4      119.88      126.97      6.20 o 
   6   8   4       86.57       85.98      5.78 o 
   7   8   4       69.09       52.24      8.21 o 
   8   8   4       33.75       26.49      7.64 o 
   9   8   4       43.19       46.05      9.49 o 
  -3   9   4        9.45       11.05      7.35 o 
  -2   9   4        1.90        0.69      5.96 o 
  -1   9   4        3.78       -1.79      6.36 o 
   0   9   4       19.24       34.36      8.04 o 
   1   9   4       45.58       52.35      7.87 o 
   2   9   4        0.30        5.50      5.90 o 
   3   9   4       49.06       52.35      7.93 o 
   4   9   4      207.44      223.53     11.34 o 
   5   9   4       19.55       16.08      4.09 o 
   6   9   4        0.82       -4.72      3.43 o 
   7   9   4        7.13        0.17      5.44 o 
   8   9   4       58.44       61.67     10.01 o 
   9   9   4        0.85       -4.34      6.48 o 
  -2  10   4        0.17       -6.31      6.71 o 
  -1  10   4        0.04       -3.93      5.90 o 
   0  10   4        5.84        0.81      6.54 o 
   1  10   4        0.17       -2.66      6.07 o 
   2  10   4       29.06       33.96      7.93 o 
   3  10   4        2.50        4.40      6.02 o 
   4  10   4       60.61       73.41      9.02 o 
   5  10   4       14.02        9.89      5.78 o 
   6  10   4        2.00       -2.08      4.57 o 
   8  10   4        0.01       -2.89      6.83 o 
   0  11   4        8.48       11.92      7.00 o 
   1  11   4       23.55       28.58      8.27 o 
   2  11   4       16.99       28.46      7.81 o 
   3  11   4       11.28       11.34      6.71 o 
   4  11   4        0.87       -0.46      5.61 o 
   5  11   4       64.71       86.02      9.72 o 
   6  11   4        4.09       12.73      5.84 o 
  -6 -10   5        5.98        3.36      4.86 o 
  -5 -10   5        0.74        4.17      4.57 o 
  -4 -10   5        5.65        0.75      4.63 o 
  -3 -10   5        3.51        2.31      4.97 o 
  -2 -10   5       15.21       12.50      5.61 o 
  -1 -10   5        5.70       13.65      5.84 o 
   0 -10   5       14.43       27.95      7.90 o 
   1 -10   5       13.63       12.35      4.01 o 
  -7  -9   5        0.48        1.21      5.03 o 
  -6  -9   5        0.04        6.02      4.63 o 
  -5  -9   5       10.01        9.95      4.74 o 
  -4  -9   5        0.27       10.64      4.45 o 
  -3  -9   5        9.30        6.94      4.40 o 
  -2  -9   5        3.75        5.44      4.11 o 
  -1  -9   5        9.85       15.39      5.50 o 
   0  -9   5        5.16        3.12      4.74 o 
   1  -9   5        0.74       -1.16      3.64 o 
   2  -9   5        0.02       -1.63      2.97 o 
   3  -9   5        4.37        1.10      4.51 o 
  -8  -8   5        0.22       -4.45      5.03 o 
  -7  -8   5       24.46       19.44      6.42 o 
  -6  -8   5        2.10        6.07      5.09 o 
  -5  -8   5        1.21       -3.18      3.82 o 
  -4  -8   5       89.85       84.34      8.16 o 
  -3  -8   5       44.14       43.39      5.90 o 
  -2  -8   5       20.84       15.85      4.45 o 
  -1  -8   5       55.25       68.67      7.29 o 
   0  -8   5        2.28       -1.16      3.59 o 
   1  -8   5        0.68        0.37      2.78 o 
   2  -8   5        7.13        9.41      3.19 o 
   3  -8   5        1.01       -4.51      3.01 o 
   4  -8   5        2.49        4.17      4.05 o 
  -8  -7   5        3.23       -0.35      5.38 o 
  -7  -7   5       43.34       48.59      7.23 o 
  -6  -7   5       30.58       33.49      6.48 o 
  -5  -7   5       69.57       65.95      7.52 o 
  -4  -7   5       21.95       24.41      5.09 o 
  -3  -7   5        0.28        0.35      3.47 o 
  -2  -7   5       44.87       46.45      5.73 o 
  -1  -7   5        0.16        4.40      4.05 o 
   0  -7   5      366.69      290.57     11.45 o 
   1  -7   5      182.59      154.40      8.50 o 
   2  -7   5       11.32       11.16      3.21 o 
   3  -7   5        0.02       -1.43      2.53 o 
   4  -7   5        3.29        0.81      3.64 o 
   5  -7   5       14.62       23.95      5.32 o 
  -9  -6   5        0.12       -3.88      5.26 o 
  -8  -6   5        4.30        0.93      4.63 o 
  -7  -6   5        0.08        2.72      5.26 o 
  -6  -6   5       20.27       23.43      5.50 o 
  -5  -6   5       85.29       89.90      7.52 o 
  -4  -6   5       87.59       72.95      6.65 o 
  -3  -6   5       71.63       57.27      5.50 o 
  -2  -6   5       55.11       49.75      5.44 o 
  -1  -6   5       44.83       47.03      5.61 o 
   0  -6   5        0.42       -1.16      3.47 o 
   1  -6   5      149.87      127.15      7.46 o 
   2  -6   5      298.03      257.18      7.38 o 
   3  -6   5       74.20       75.20      4.50 o 
   4  -6   5        0.56        5.61      3.64 o 
   5  -6   5        1.16        0.75      3.93 o 
   6  -6   5        2.45       -0.98      3.93 o 
  -9  -5   5       19.13       13.07      6.36 o 
  -8  -5   5       38.02       38.30      6.59 o 
  -7  -5   5       15.15       14.29      5.84 o 
  -6  -5   5       57.92       71.38      8.04 o 
  -5  -5   5      152.17      148.38      8.85 o 
  -4  -5   5       30.87       37.37      5.38 o 
  -3  -5   5       16.71       20.83      4.11 o 
  -2  -5   5       11.62       16.49      3.93 o 
  -1  -5   5      102.62      107.19      6.54 o 
   0  -5   5        0.95       -0.12      3.24 o 
   1  -5   5        1.37       -1.33      3.18 o 
   2  -5   5       40.44       41.71      5.21 o 
   3  -5   5        2.10        4.28      3.82 o 
   4  -5   5        1.11        3.07      3.47 o 
   5  -5   5       45.70       79.72      6.54 o 
   6  -5   5       27.97       21.69      4.97 o 
   7  -5   5        7.56        7.40      4.22 o 
  -9  -4   5        8.60        2.08      4.69 o 
  -8  -4   5       19.73       24.59      3.97 o 
  -7  -4   5       51.68       48.53      7.17 o 
  -6  -4   5       13.47       16.66      5.09 o 
  -5  -4   5       54.89       64.44      7.00 o 
  -4  -4   5       16.77       19.96      4.80 o 
  -3  -4   5      311.84      294.04     10.30 o 
  -2  -4   5      117.69      105.23      5.84 o 
  -1  -4   5        1.29        2.60      3.01 o 
   0  -4   5       37.60       41.54      4.51 o 
   1  -4   5        1.68        6.02      1.70 o 
   2  -4   5        1.20        5.09      3.07 o 
   3  -4   5      407.74      387.35     12.09 o 
   4  -4   5       40.06       68.03      5.78 o 
   5  -4   5        0.47        1.04      3.59 o 
   6  -4   5       23.21       20.48      4.74 o 
   7  -4   5        1.66       -0.46      3.88 o 
   8  -4   5        3.26        3.18      4.22 o 
  -9  -3   5       12.22       12.55      5.50 o 
  -8  -3   5       22.21       23.18      3.75 o 
  -7  -3   5       26.47       26.53      3.57 o 
  -6  -3   5        0.00       -4.40      3.99 o 
  -5  -3   5       63.89       66.47      7.06 o 
  -4  -3   5      194.02      185.58      8.56 o 
  -3  -3   5      286.54      285.37      9.78 o 
  -2  -3   5      178.74      177.02      7.12 o 
  -1  -3   5       25.06       27.54      3.82 o 
   0  -3   5        1.06       -0.75      2.14 o 
   1  -3   5       11.18       16.63      2.83 o 
   2  -3   5        5.49        4.19      2.60 o 
   3  -3   5       11.47       19.64      2.82 o 
   4  -3   5      308.21      309.70      9.98 o 
   5  -3   5       15.49       11.35      3.34 o 
   6  -3   5       51.02       57.56      6.31 o 
   7  -3   5        1.85        1.79      3.70 o 
   8  -3   5        6.48        4.63      4.28 o 
  -9  -2   5        0.53       -4.80      3.93 o 
  -8  -2   5       11.99       13.84      3.42 o 
  -7  -2   5        4.81        3.27      2.71 o 
  -6  -2   5       17.90       21.44      3.18 o 
  -5  -2   5        0.59       -0.73      2.17 o 
  -4  -2   5      204.41      212.71      8.79 o 
  -3  -2   5       13.71       12.09      3.70 o 
  -2  -2   5      113.45      113.56      5.67 o 
  -1  -2   5      409.16      357.45      9.37 o 
   0  -2   5      205.99      167.76      6.19 o 
   1  -2   5      234.82      242.10      7.87 o 
   2  -2   5       24.29       37.75      2.56 o 
   3  -2   5       26.64       34.12      2.92 o 
   4  -2   5      373.93      371.31      9.23 o 
   5  -2   5        0.58       -2.53      4.28 o 
   6  -2   5       16.69       15.06      3.63 o 
   7  -2   5       31.18       23.34      4.12 o 
   8  -2   5       44.68       51.25      6.59 o 
   9  -2   5        1.95        1.04      4.22 o 
  -9  -1   5        0.06        3.30      4.11 o 
  -8  -1   5        6.63        5.03      3.41 o 
  -7  -1   5       20.71       17.70      3.30 o 
  -6  -1   5       91.55       80.50      4.46 o 
  -5  -1   5       16.45       15.51      2.82 o 
  -4  -1   5      221.89      207.45      5.83 o 
  -3  -1   5        0.90       -0.87      5.73 o 
  -2  -1   5        5.70        7.46      2.72 o 
  -1  -1   5        0.61        2.66      2.31 o 
   0  -1   5        0.96        7.17      2.26 o 
   1  -1   5       71.98       97.65      4.69 o 
   2  -1   5      919.80      877.22     12.82 o 
   3  -1   5      222.04      240.82      5.84 o 
   4  -1   5     1028.45     1082.26     16.28 o 
   5  -1   5       25.07       17.05      5.12 o 
   6  -1   5       57.08       56.16      4.80 o 
   7  -1   5       23.71       29.68      4.66 o 
   8  -1   5       48.17       44.55      5.15 o 
   9  -1   5        6.77       12.67      5.09 o 
  -9   0   5        3.67        0.00      3.70 o 
  -8   0   5        3.29        1.82      2.71 o 
  -7   0   5       99.91       84.67      4.64 o 
  -6   0   5        0.00        0.46      2.42 o 
  -5   0   5        2.39        1.40      2.57 o 
  -4   0   5       50.61       51.99      3.45 o 
  -3   0   5       46.49       46.91      3.23 o 
  -2   0   5        0.04       -2.05      1.37 o 
  -1   0   5      123.84      134.62      6.97 o 
   0   0   5      497.27      873.39     11.60 o 
   1   0   5      873.29      832.58     11.08 o 
   2   0   5       15.95       19.89      1.63 o 
   3   0   5       12.67       16.53      2.15 o 
   4   0   5      490.31      509.39      6.70 o 
   5   0   5        0.01       -0.29      3.01 o 
   6   0   5        3.41        1.41      2.70 o 
   7   0   5      107.22      107.06      5.87 o 
   8   0   5       16.36       11.69      3.85 o 
   9   0   5       18.00       29.36      4.93 o 
  10   0   5        0.12        1.45      4.40 o 
  -8   1   5        6.10        5.96      4.17 o 
  -7   1   5       47.06       50.90      4.36 o 
  -6   1   5       27.63       31.94      3.54 o 
  -5   1   5       11.42       14.65      2.74 o 
  -4   1   5       44.76       50.83      3.55 o 
  -3   1   5        8.02       12.73      2.27 o 
  -1   1   5       28.57       40.62      2.38 o 
   0   1   5      941.55      916.99     11.81 o 
   1   1   5        0.01       -0.40      1.02 o 
   2   1   5        0.47        0.77      0.92 o 
   3   1   5      404.72      389.25      5.49 o 
   4   1   5      719.02      716.36      8.55 o 
   5   1   5       96.01       94.31      4.50 o 
   6   1   5      360.06      332.66      8.40 o 
   7   1   5      249.93      219.21      7.52 o 
   8   1   5        0.59       -0.61      2.70 o 
   9   1   5       11.09       14.03      3.94 o 
  10   1   5       11.22        8.77      3.99 o 
  -8   2   5        7.85        4.11      3.93 o 
  -7   2   5       21.15       22.54      3.74 o 
  -6   2   5        2.37        4.69      2.58 o 
  -5   2   5       11.05       10.71      2.74 o 
  -4   2   5        2.07        4.56      2.26 o 
  -3   2   5      419.27      392.27      9.92 o 
  -2   2   5     4066.74     6816.84     71.80 o 
  -1   2   5     1035.45      972.42     12.58 o 
   0   2   5       21.51       21.24      1.57 o 
   1   2   5       28.45       37.14      3.30 o 
   2   2   5       48.31       52.39      2.11 o 
   3   2   5      432.81      430.78      5.91 o 
   4   2   5      343.98      305.83      4.85 o 
   5   2   5      115.72      105.87      4.49 o 
   6   2   5       25.64       27.53      3.46 o 
   7   2   5       18.84       17.27      4.34 o 
   8   2   5       15.46       21.25      3.92 o 
   9   2   5       16.28       15.37      3.89 o 
  10   2   5       19.91       31.68      4.89 o 
  -7   3   5        3.22        2.08      4.11 o 
  -6   3   5        2.05        5.08      2.64 o 
  -5   3   5        3.43       11.65      2.79 o 
  -4   3   5        6.17       13.83      4.22 o 
  -3   3   5      615.96      885.19     21.23 o 
  -2   3   5       84.00      128.73      9.02 o 
  -1   3   5      295.31      270.55      4.98 o 
   0   3   5       73.68       58.37      4.63 o 
   1   3   5       18.64       17.88      3.18 o 
   2   3   5       99.41      101.77      2.49 o 
   3   3   5      676.88      659.03      8.02 o 
   4   3   5        4.92        5.49      1.96 o 
   5   3   5       11.09       13.58      2.54 o 
   6   3   5      222.43      207.69      6.44 o 
   7   3   5      241.37      244.28      7.65 o 
   8   3   5       18.63       24.99      3.91 o 
   9   3   5      159.47      153.65      7.04 o 
  10   3   5        7.62        6.78      3.77 o 
  -7   4   5        3.26        2.66      4.45 o 
  -6   4   5        0.21       -1.68      3.82 o 
  -5   4   5        2.99        7.75      3.82 o 
  -4   4   5       30.22       53.05      5.90 o 
  -3   4   5       83.45       66.64      6.13 o 
  -2   4   5      157.06      125.76      6.94 o 
  -1   4   5        0.32        0.87      2.78 o 
   0   4   5      431.84      400.77     11.34 o 
   1   4   5        1.38        0.35      2.72 o 
   2   4   5       80.21       71.67      4.74 o 
   3   4   5      104.22       99.39      2.60 o 
   4   4   5      583.00      583.97      7.84 o 
   5   4   5      137.99      117.16      4.43 o 
   6   4   5      183.26      169.35      8.45 o 
   7   4   5      272.22      257.40      7.60 o 
   8   4   5        3.80        5.61      3.62 o 
   9   4   5       11.39       15.08      3.82 o 
  10   4   5        5.11        2.15      8.21 o 
  -6   5   5        3.42        2.83      4.45 o 
  -5   5   5        0.16        2.26      4.17 o 
  -4   5   5        6.65       -0.81      4.05 o 
  -3   5   5        8.47        6.59      4.57 o 
  -2   5   5       43.77       53.34      6.31 o 
  -1   5   5       31.00       23.66      4.51 o 
   0   5   5       43.93       53.91      5.03 o 
   1   5   5       15.67       10.70      4.11 o 
   2   5   5      148.51      148.29      6.10 o 
   3   5   5       21.36       24.23      3.90 o 
   4   5   5      252.25      228.48      6.77 o 
   5   5   5      104.00       92.84      4.95 o 
   6   5   5       10.86       10.43      3.73 o 
   7   5   5      159.34      134.88      5.74 o 
   8   5   5        0.33       -1.23      2.70 o 
   9   5   5        4.96        1.86      3.08 o 
  10   5   5       36.58       42.90      4.96 o 
  -6   6   5        7.46        6.88      5.50 o 
  -5   6   5       11.13        4.92      4.92 o 
  -4   6   5       29.81       21.00      5.67 o 
  -3   6   5        2.59       -1.21      4.28 o 
  -2   6   5       11.04        4.57      4.22 o 
  -1   6   5       16.30       20.48      5.32 o 
   0   6   5       16.52       19.84      4.86 o 
   1   6   5       32.81       28.69      5.09 o 
   2   6   5      360.03      349.84     10.70 o 
   3   6   5        0.82        1.28      3.27 o 
   4   6   5       22.56       32.92      3.91 o 
   5   6   5      141.74      140.43      5.88 o 
   6   6   5       83.69      100.77      8.97 o 
   7   6   5      180.56      180.54     11.86 o 
   8   6   5       76.79       94.76     10.64 o 
   9   6   5       47.36       45.82      9.31 o 
  10   6   5       10.61        2.14      7.29 o 
  -5   7   5        0.35       -2.49      5.26 o 
  -4   7   5       20.67       13.71      5.67 o 
  -3   7   5       10.08       16.83      5.55 o 
  -2   7   5       17.37       16.37      5.78 o 
  -1   7   5       29.07       24.87      5.78 o 
   0   7   5        1.02        4.74      5.03 o 
   1   7   5        0.01        4.80      4.51 o 
   2   7   5       59.11       65.82      7.69 o 
   3   7   5        4.04        9.02      3.37 o 
   4   7   5      227.66      207.67      7.34 o 
   5   7   5        6.56        4.29      5.47 o 
   6   7   5       21.59       15.62      5.67 o 
   7   7   5      154.61      159.66     11.57 o 
   8   7   5        2.91       -5.26      4.74 o 
   9   7   5        5.77        0.93      6.77 o 
  10   7   5        1.61       -9.72      6.48 o 
  -4   8   5        0.34       -3.41      5.67 o 
  -3   8   5       22.83       17.12      7.06 o 
  -2   8   5        1.60       -4.92      4.69 o 
  -1   8   5        5.03        6.77      6.19 o 
   0   8   5       42.75       35.40      7.35 o 
   1   8   5        7.14        6.25      5.90 o 
   2   8   5       14.96       13.79      3.43 o 
   3   8   5        3.43       -0.16      2.97 o 
   4   8   5      344.21      339.91     14.09 o 
   6   8   5       17.32       22.91      6.31 o 
   7   8   5       29.07       31.76      7.29 o 
   8   8   5        0.05       -1.16      5.67 o 
   9   8   5        5.53       -0.12      6.83 o 
  -3   9   5        2.75        5.38      6.94 o 
  -2   9   5        3.70        2.95      6.88 o 
  -1   9   5        2.66        4.92      6.65 o 
   0   9   5        2.48       -0.29      6.19 o 
   1   9   5       11.87        9.78      6.77 o 
   2   9   5        0.31        8.16      6.13 o 
   3   9   5       21.56       22.10      6.88 o 
   4   9   5       56.61       67.52      5.68 o 
   5   9   5        5.58        5.55      3.74 o 
   6   9   5        1.26       -1.88      3.35 o 
   7   9   5       39.95       51.02      8.45 o 
   8   9   5        0.77       -2.60      5.90 o 
   9   9   5       87.76      113.27     12.73 o 
  -1  10   5        1.28       -7.17      6.42 o 
   0  10   5        2.32       -5.84      6.19 o 
   1  10   5       18.83       26.61      7.81 o 
   2  10   5       17.94       35.81      7.58 o 
   3  10   5        0.37       -2.14      5.21 o 
   4  10   5        1.90       -1.91      5.55 o 
   5  10   5        2.44        2.78      5.55 o 
   6  10   5        1.37       10.53      5.61 o 
   7  10   5        1.57       -6.94      5.38 o 
   8  10   5        1.64       -8.33      5.55 o 
   1  11   5       12.17       15.16      7.64 o 
   2  11   5        8.98        7.87      6.25 o 
   3  11   5       17.40       20.71      7.46 o 
   4  11   5       17.23       23.14      6.71 o 
   5  11   5       27.68       22.27      6.94 o 
   6  11   5        0.75        5.55      5.96 o 
  -4 -10   6        0.11        4.22      4.97 o 
  -3 -10   6        0.74        1.79      4.86 o 
  -2 -10   6       17.18       19.21      6.13 o 
  -1 -10   6        1.49        0.35      5.15 o 
   0 -10   6        2.90        3.47      6.88 o 
  -6  -9   6        0.59       -3.41      4.63 o 
  -5  -9   6        1.54        0.06      4.22 o 
  -4  -9   6       10.13       11.69      5.09 o 
  -3  -9   6        0.78       -0.75      3.88 o 
  -2  -9   6        8.41       12.32      5.32 o 
  -1  -9   6        2.91       -1.85      3.99 o 
   0  -9   6       13.08       19.46      5.55 o 
   1  -9   6        0.16        3.47      4.74 o 
   2  -9   6        0.72       -3.88      4.22 o 
  -7  -8   6        0.03       -3.07      4.97 o 
  -6  -8   6        1.20       -3.01      4.17 o 
  -5  -8   6       15.19       23.02      5.61 o 
  -4  -8   6       18.56       24.41      5.44 o 
  -3  -8   6        7.41        2.37      4.05 o 
  -2  -8   6        0.87        0.81      3.59 o 
  -1  -8   6       14.76       19.44      5.09 o 
   0  -8   6       10.65        9.20      5.09 o 
   1  -8   6       40.25       36.10      6.13 o 
   2  -8   6        0.60        0.35      4.17 o 
   3  -8   6        3.65       11.05      4.69 o 
   4  -8   6        0.01       -2.26      3.82 o 
  -8  -7   6        0.00       -2.02      4.80 o 
  -7  -7   6       11.84        2.95      4.92 o 
  -6  -7   6        0.03        1.68      4.40 o 
  -5  -7   6        5.33        6.59      4.69 o 
  -4  -7   6        2.31        8.50      4.34 o 
  -3  -7   6       18.01       20.02      5.09 o 
  -2  -7   6        5.54        7.12      3.88 o 
  -1  -7   6        1.56        6.42      4.34 o 
   0  -7   6       13.02       11.57      4.34 o 
   1  -7   6        1.25        1.68      3.99 o 
   2  -7   6       13.10       14.06      4.92 o 
   3  -7   6        3.28        7.17      4.51 o 
   4  -7   6       21.70       26.15      5.84 o 
   5  -7   6        0.08        0.64      4.34 o 
  -8  -6   6        0.33       -6.13      4.80 o 
  -7  -6   6        2.22        5.21      4.97 o 
  -6  -6   6       19.21       22.33      5.78 o 
  -5  -6   6       82.30       72.54      6.83 o 
  -4  -6   6        3.77        0.98      3.93 o 
  -3  -6   6        7.80       12.38      4.05 o 
  -2  -6   6       32.05       27.65      4.80 o 
  -1  -6   6       88.03       81.16      6.65 o 
   0  -6   6       64.71       66.70      6.71 o 
   1  -6   6        3.02        3.99      3.70 o 
   2  -6   6      160.08      135.31      8.16 o 
   3  -6   6        2.08       -1.10      3.36 o 
   4  -6   6       17.35       23.20      5.50 o 
   5  -6   6        0.03        0.12      3.41 o 
   6  -6   6       10.58       28.98      6.13 o 
  -8  -5   6       39.00       36.91      6.71 o 
  -7  -5   6       93.50       94.70      9.43 o 
  -6  -5   6        1.46        1.62      4.80 o 
  -5  -5   6       80.43       82.09      7.40 o 
  -4  -5   6        3.23        0.58      3.64 o 
  -3  -5   6        5.15        1.16      3.47 o 
  -2  -5   6        3.48        1.21      3.41 o 
  -1  -5   6       10.98        8.45      3.64 o 
   0  -5   6        0.32        0.23      3.18 o 
   1  -5   6      133.31      131.66      7.75 o 
   2  -5   6       12.87       11.40      4.17 o 
   3  -5   6       24.38       23.14      5.26 o 
   4  -5   6       18.38       23.60      5.09 o 
   5  -5   6       62.82      101.52      7.52 o 
   6  -5   6        0.28       -0.75      3.93 o 
   7  -5   6        1.76       -3.18      4.11 o 
  -8  -4   6       13.58        8.71      3.47 o 
  -7  -4   6       13.89       10.93      5.55 o 
  -6  -4   6        9.46        5.09      4.51 o 
  -5  -4   6        2.03       -1.91      3.64 o 
  -4  -4   6       28.95       30.14      5.21 o 
  -3  -4   6        0.64        7.81      3.64 o 
  -2  -4   6        1.11        0.81      2.83 o 
  -1  -4   6      178.24      153.82      7.35 o 
   0  -4   6       13.87       16.72      4.22 o 
   1  -4   6        4.00        6.25      3.24 o 
   2  -4   6       78.00       56.29      5.26 o 
   3  -4   6       15.54       15.73      4.45 o 
   4  -4   6      822.56     1231.30     26.61 o 
   5  -4   6       99.42       85.21      6.94 o 
   6  -4   6       18.15       19.90      5.15 o 
   7  -4   6        3.07        4.80      4.28 o 
  -9  -3   6        1.33       -4.11      4.63 o 
  -8  -3   6       15.69       15.56      4.37 o 
  -7  -3   6        6.94        5.54      2.89 o 
  -6  -3   6        8.07        4.07      2.80 o 
  -5  -3   6       28.49       34.77      5.96 o 
  -4  -3   6       12.26       14.40      4.28 o 
  -3  -3   6       23.39       21.98      4.22 o 
  -2  -3   6      168.71      168.05      7.58 o 
  -1  -3   6      213.18      209.01      7.98 o 
   0  -3   6       23.52       28.58      4.05 o 
   1  -3   6        9.94        9.89      3.18 o 
   2  -3   6       14.11       12.60      2.92 o 
   3  -3   6        3.09        1.36      2.20 o 
   4  -3   6      114.39      114.87      5.13 o 
   5  -3   6        4.84        1.50      3.53 o 
   6  -3   6       17.00        3.88      3.93 o 
   7  -3   6        0.00        3.99      3.59 o 
   8  -3   6        0.01        0.58      4.17 o 
  -8  -2   6        9.11        4.66      3.19 o 
  -7  -2   6       11.55       10.29      3.08 o 
  -6  -2   6        5.39        9.38      2.78 o 
  -5  -2   6        0.81       -1.15      2.11 o 
  -4  -2   6        0.86        6.13      3.93 o 
  -3  -2   6        4.24        3.70      3.07 o 
  -2  -2   6       62.88       53.91      4.69 o 
  -1  -2   6      125.71      105.92      5.50 o 
   0  -2   6      293.08      260.14      8.50 o 
   1  -2   6      115.57      107.89      5.55 o 
   2  -2   6      130.03      188.46      5.44 o 
   3  -2   6      391.15      312.78      7.33 o 
   4  -2   6       50.18       54.04      4.07 o 
   5  -2   6        0.19       -1.38      2.61 o 
   6  -2   6      118.84      111.19      5.78 o 
   7  -2   6        0.45       -1.06      3.06 o 
   8  -2   6       16.68       22.27      5.15 o 
  -8  -1   6        2.01        2.11      2.90 o 
  -7  -1   6        0.18       -0.76      2.64 o 
  -6  -1   6       11.10       13.61      3.04 o 
  -5  -1   6       12.10       13.62      2.94 o 
  -4  -1   6       22.84       30.35      3.41 o 
  -3  -1   6       47.26       54.79      7.26 o 
  -2  -1   6      453.89      382.34      7.67 o 
  -1  -1   6        3.17       11.86      3.01 o 
   0  -1   6        1.99        1.91      2.60 o 
   1  -1   6      298.16      466.37     11.34 o 
   2  -1   6        0.68        0.96      2.17 o 
   3  -1   6       73.68       66.69      3.58 o 
   4  -1   6      253.45      237.55      6.68 o 
   5  -1   6       37.21       31.49      3.59 o 
   6  -1   6      170.48      139.99      6.31 o 
   7  -1   6        5.45        6.17      3.25 o 
   8  -1   6       15.14       13.13      4.06 o 
   9  -1   6        6.45        7.42      3.99 o 
  -8   0   6        2.30        1.50      2.95 o 
  -7   0   6       21.96       22.81      4.25 o 
  -6   0   6       23.85       24.36      7.81 o 
  -5   0   6        6.17        5.28      3.36 o 
  -4   0   6        5.65        4.65      4.08 o 
  -3   0   6        1.10        0.92      1.91 o 
  -2   0   6       75.85       67.02      3.45 o 
  -1   0   6      155.48      145.14      4.27 o 
   0   0   6       21.95       30.33      2.45 o 
   1   0   6      403.78      402.79      7.43 o 
   2   0   6      647.77      629.77      8.14 o 
   3   0   6      659.99      640.90      8.27 o 
   4   0   6        4.43        9.04      2.28 o 
   5   0   6        6.12        6.05      2.56 o 
   6   0   6      198.55      159.31      6.37 o 
   7   0   6        6.65        5.85      3.18 o 
   8   0   6        6.83       10.88      3.68 o 
   9   0   6       38.31       47.18     13.25 o 
  -8   1   6        4.55        3.14      3.53 o 
  -7   1   6        0.27       -1.12      2.49 o 
  -6   1   6        2.89        7.80      2.77 o 
  -5   1   6        0.13       -2.58      2.19 o 
  -4   1   6       14.37       11.63      2.70 o 
  -3   1   6       34.20       29.84      3.08 o 
  -2   1   6      136.43      137.99      4.31 o 
  -1   1   6       11.60       18.89      2.18 o 
   0   1   6       78.33       91.87      3.20 o 
   1   1   6        1.56        1.46      1.94 o 
   2   1   6       12.40       18.44      1.92 o 
   3   1   6       98.35       87.45      2.68 o 
   4   1   6       57.17       59.17      3.56 o 
   5   1   6      257.27      252.32     11.97 o 
   6   1   6       79.67       76.03      4.75 o 
   7   1   6      189.92      165.67      6.70 o 
   8   1   6        2.28        8.53      3.56 o 
   9   1   6       18.54       29.73      7.46 o 
  10   1   6        0.57       -0.43      3.53 o 
  -8   2   6        0.41       -1.39      4.22 o 
  -7   2   6        0.98       -4.40      3.59 o 
  -6   2   6        0.10       -2.20      3.41 o 
  -5   2   6       17.10       21.24      3.23 o 
  -4   2   6        1.71        3.26      3.30 o 
  -3   2   6        4.45        5.92      2.32 o 
  -2   2   6      119.40      159.15      4.70 o 
  -1   2   6       94.75      113.65      3.60 o 
   0   2   6      249.30      247.09      4.83 o 
   1   2   6       16.74       15.47      1.69 o 
   2   2   6       26.13       32.80      2.07 o 
   3   2   6      147.18      142.14      3.33 o 
   4   2   6      359.13      343.68      5.53 o 
   5   2   6      300.61      290.09      7.36 o 
   6   2   6       23.50       22.24      3.24 o 
   7   2   6      646.62      579.87     12.18 o 
   8   2   6        1.04        1.07      2.66 o 
   9   2   6        0.76       -0.63      2.75 o 
  10   2   6       12.54        6.22      4.19 o 
  -7   3   6        1.27       -2.37      3.88 o 
  -6   3   6        0.01       -2.60      3.76 o 
  -5   3   6        2.36        4.28      4.11 o 
  -4   3   6       17.09       32.16      5.61 o 
  -3   3   6        6.46       12.32      4.11 o 
  -2   3   6       16.41        6.94      3.82 o 
  -1   3   6       67.44       63.81      5.50 o 
   0   3   6       12.93       10.70      3.12 o 
   1   3   6      102.52       82.43      5.26 o 
   2   3   6       34.47       42.69      4.22 o 
   3   3   6       31.62       33.80      1.99 o 
   4   3   6        6.47        5.89      1.62 o 
   5   3   6      454.13      447.33      9.34 o 
   6   3   6      139.91      118.62      5.09 o 
   7   3   6       87.18       80.10      4.94 o 
   8   3   6        3.19        1.81      5.64 o 
   9   3   6        8.11       10.12      3.19 o 
  10   3   6       40.79       53.39      6.86 o 
  -7   4   6        0.78       -1.56      4.28 o 
  -6   4   6        0.10       -3.64      3.88 o 
  -5   4   6        0.04        5.15      4.22 o 
  -4   4   6       91.20      121.89      8.27 o 
  -3   4   6       11.74        9.02      4.86 o 
  -2   4   6       41.35       46.97      5.84 o 
  -1   4   6       61.91       61.84      6.36 o 
   0   4   6       29.19       38.64      5.09 o 
   1   4   6       39.68       47.49      4.74 o 
   2   4   6       50.11       49.23      4.57 o 
   3   4   6        4.00        2.15      2.04 o 
   4   4   6       19.67       20.34      3.21 o 
   5   4   6      200.15      190.03     10.24 o 
   6   4   6        0.61       -1.93      2.21 o 
   7   4   6      492.74      446.81     10.25 o 
   8   4   6       15.06        8.99      4.37 o 
   9   4   6       94.51       91.79      5.74 o 
  10   4   6       71.05       87.64      6.28 o 
  -6   5   6        1.10       -1.91      4.40 o 
  -5   5   6        0.06       -1.79      3.99 o 
  -4   5   6        0.01       -2.49      4.17 o 
  -3   5   6      101.82       76.88      6.71 o 
  -2   5   6       42.31       43.50      6.42 o 
  -1   5   6       13.10        9.08      4.17 o 
   0   5   6       12.45       10.59      3.82 o 
   1   5   6       41.02       53.39      5.78 o 
   2   5   6      126.06      120.56      6.94 o 
   3   5   6       17.28       22.61      3.31 o 
   4   5   6      519.53      485.47     10.34 o 
   5   5   6      148.84      146.65      9.54 o 
   6   5   6        9.94       10.59      5.38 o 
   7   5   6       12.27        2.78      5.15 o 
   8   5   6        0.53       -1.50      4.57 o 
   9   5   6        0.30       -4.80      6.02 o 
  10   5   6        3.49        1.79      7.29 o 
  -5   6   6        0.00       -1.45      4.57 o 
  -4   6   6       11.19        3.70      4.86 o 
  -3   6   6       33.46       41.59      6.77 o 
  -2   6   6       24.63       32.97      6.07 o 
  -1   6   6        3.01       -2.66      3.93 o 
   0   6   6       42.25       44.77      5.90 o 
   1   6   6        0.62       -0.87      4.05 o 
   2   6   6        8.59       11.35      3.03 o 
   3   6   6       87.17       79.69      4.87 o 
   4   6   6      206.72      206.67      7.06 o 
   5   6   6       60.02       77.21      5.46 o 
   6   6   6       27.95       27.94      6.02 o 
   7   6   6        1.41       -2.14      4.86 o 
   8   6   6       16.80       17.24      6.88 o 
   9   6   6       58.22       73.81     10.70 o 
  10   6   6       37.05       29.10      9.26 o 
  -4   7   6        1.78       -3.99      5.09 o 
  -3   7   6        2.28       -6.86      4.57 o 
  -2   7   6       13.14       18.97      6.02 o 
  -1   7   6        0.48       -1.85      3.93 o 
   0   7   6        1.85        5.50      4.97 o 
   1   7   6       19.00       19.55      5.84 o 
   2   7   6        4.72        6.71      3.67 o 
   3   7   6        0.27       -0.90      2.75 o 
   4   7   6        0.11        1.10      2.96 o 
   5   7   6       12.49       10.99      3.74 o 
   6   7   6       65.76       72.08      8.68 o 
   7   7   6        0.01        0.64      5.26 o 
   8   7   6       48.10       50.56      8.97 o 
   9   7   6       59.74       77.57     10.88 o 
  -3   8   6       11.66       10.59      5.96 o 
  -2   8   6        5.10        7.29      5.38 o 
  -1   8   6        1.18        3.30      5.61 o 
   0   8   6        1.33        5.21      5.67 o 
   1   8   6        5.62        4.97      5.50 o 
   2   8   6        6.22        6.23      3.13 o 
   3   8   6        1.94        3.37      3.16 o 
   4   8   6       66.41       70.61      5.45 o 
   5   8   6       39.79       39.67     10.12 o 
   6   8   6        7.26        8.56      5.61 o 
   7   8   6       26.39       24.82      7.06 o 
   8   8   6        3.61        6.54      6.19 o 
   9   8   6        0.59       -2.89      6.42 o 
  -2   9   6        0.76       -1.16      6.25 o 
  -1   9   6        0.01       -2.95      5.32 o 
   0   9   6        0.08       -1.97      5.78 o 
   1   9   6        1.21       -2.49      5.84 o 
   2   9   6       35.02       36.44      8.10 o 
   3   9   6        0.90        1.41      3.23 o 
   4   9   6       50.17       60.54      5.76 o 
   5   9   6       13.46       15.32      4.27 o 
   6   9   6        4.57        4.34      5.50 o 
   7   9   6        6.72        1.27      5.78 o 
   8   9   6       22.15       21.23      8.21 o 
   0  10   6        5.58        3.82      6.48 o 
   1  10   6        5.38        4.34      6.07 o 
   2  10   6       58.40       73.18      9.78 o 
   3  10   6       21.54       23.54      7.35 o 
   4  10   6       12.74       18.40      7.00 o 
   5  10   6       10.64        9.54      6.19 o 
   6  10   6        6.97        0.58      5.90 o 
   7  10   6       41.68       49.46      9.02 o 
   3  11   6        0.22       -3.07      6.13 o 
   4  11   6        0.26        0.40      6.42 o 
  -5  -9   7        0.63        0.81      4.45 o 
  -4  -9   7        3.52        4.05      4.40 o 
  -3  -9   7        0.28       -0.17      4.11 o 
  -2  -9   7        4.09        0.17      4.11 o 
  -1  -9   7       12.39       12.78      5.38 o 
   0  -9   7        5.17       14.23      6.65 o 
   1  -9   7        5.50        8.56      5.55 o 
  -6  -8   7        6.15        9.54      5.67 o 
  -5  -8   7        3.89       11.69      4.86 o 
  -4  -8   7        0.19        1.91      3.93 o 
  -3  -8   7       15.96       17.88      5.09 o 
  -2  -8   7        0.02       -5.38      3.59 o 
  -1  -8   7        0.46        5.09      4.22 o 
   0  -8   7        4.38        3.42      3.96 o 
   1  -8   7        2.22        5.55      4.80 o 
   2  -8   7        0.37       -1.74      3.93 o 
   3  -8   7        5.77       -2.20      4.11 o 
  -7  -7   7        0.00       -7.03      4.69 o 
  -6  -7   7       10.43       10.07      5.03 o 
  -5  -7   7       81.33       68.96      7.69 o 
  -4  -7   7       33.74       37.14      6.31 o 
  -3  -7   7        5.25        5.32      4.34 o 
  -2  -7   7        9.56        0.46      3.99 o 
  -1  -7   7        6.54        4.80      3.93 o 
   0  -7   7        6.04        3.70      4.40 o 
   1  -7   7       44.74       46.57      6.77 o 
   2  -7   7        0.07        1.56      4.05 o 
   3  -7   7        1.96        4.97      4.22 o 
   4  -7   7        0.48        5.55      4.92 o 
  -7  -6   7       10.66        5.09      5.55 o 
  -6  -6   7       29.25       17.99      6.02 o 
  -5  -6   7        0.01        6.25      4.40 o 
  -4  -6   7        0.19        1.50      4.05 o 
  -3  -6   7       58.54       59.47      6.54 o 
  -2  -6   7       22.30       15.73      4.51 o 
  -1  -6   7      212.77      165.27      8.79 o 
   0  -6   7      182.32      156.83      9.20 o 
   1  -6   7       64.49       54.15      6.83 o 
   2  -6   7        0.82        0.64      3.70 o 
   3  -6   7       16.01       15.79      4.97 o 
   4  -6   7       15.81       19.96      5.21 o 
   5  -6   7        0.51        1.91      3.88 o 
  -8  -5   7        4.59        5.78      3.41 o 
  -7  -5   7        0.06        1.45      4.69 o 
  -6  -5   7       44.05       44.54      7.17 o 
  -5  -5   7        9.57       14.06      5.21 o 
  -4  -5   7        6.88       11.86      4.86 o 
  -3  -5   7       38.88       37.72      5.73 o 
  -2  -5   7       18.58       17.12      4.57 o 
  -1  -5   7        0.00       -4.25      2.83 o 
   0  -5   7      209.86      187.31      9.20 o 
   1  -5   7      259.32      226.19     10.30 o 
   2  -5   7       69.50       69.42      6.59 o 
   3  -5   7       25.59       25.92      5.44 o 
   4  -5   7        0.00       -4.51      3.41 o 
   5  -5   7        0.02       -1.79      3.64 o 
   6  -5   7        1.76       -0.29      4.34 o 
  -8  -4   7        0.10       -1.71      5.24 o 
  -7  -4   7        4.09        3.34      3.11 o 
  -6  -4   7       10.49        6.94      5.03 o 
  -5  -4   7        0.07        0.69      4.05 o 
  -4  -4   7        6.67        8.50      4.05 o 
  -3  -4   7        0.63       -3.88      3.47 o 
  -2  -4   7       35.71       36.33      5.26 o 
  -1  -4   7       10.81       10.64      3.76 o 
   0  -4   7       69.99       65.60      6.19 o 
   1  -4   7       63.17       63.17      6.13 o 
   2  -4   7        0.04       -0.69      3.64 o 
   3  -4   7        9.99        7.69      4.17 o 
   4  -4   7       21.02       36.33      5.61 o 
   5  -4   7       30.17       31.82      5.67 o 
   6  -4   7        2.85       -2.08      3.64 o 
   7  -4   7       12.95       20.19      5.38 o 
  -8  -3   7        8.94        5.91      3.20 o 
  -7  -3   7       30.37       28.56      4.14 o 
  -6  -3   7       29.80       33.19      4.23 o 
  -5  -3   7       17.28       11.51      4.80 o 
  -4  -3   7       14.67       14.46      4.80 o 
  -3  -3   7       21.42       23.54      4.51 o 
  -2  -3   7       19.85       18.28      4.28 o 
  -1  -3   7        9.76       14.98      3.70 o 
   0  -3   7      101.06       89.90      6.36 o 
   1  -3   7       89.47       64.91      5.67 o 
   2  -3   7      253.18      244.55      6.79 o 
   3  -3   7      157.28      256.35      7.24 o 
   4  -3   7      103.92       76.36      6.13 o 
   5  -3   7       41.74       45.99      5.96 o 
   6  -3   7        4.90       10.82      3.99 o 
   7  -3   7        6.15        4.74      4.17 o 
   8  -3   7        4.32        7.46      4.74 o 
  -8  -2   7        5.20        1.13      3.11 o 
  -7  -2   7        3.43        0.61      2.72 o 
  -6  -2   7       12.40       15.05      3.35 o 
  -5  -2   7       19.34       22.31      3.55 o 
  -4  -2   7       42.24       60.84      7.32 o 
  -3  -2   7       63.78       59.58      5.61 o 
  -2  -2   7       24.11       30.25      4.74 o 
  -1  -2   7       29.92       32.80      4.45 o 
   0  -2   7        0.00        1.33      3.18 o 
   1  -2   7       21.85       28.75      4.28 o 
   2  -2   7       37.64       65.31      3.82 o 
   3  -2   7      130.42      131.33      5.11 o 
   4  -2   7       13.95       12.38      2.95 o 
   5  -2   7      129.21      124.42      5.78 o 
   6  -2   7        7.05        1.45      3.02 o 
   7  -2   7        1.81        3.30      3.93 o 
   8  -2   7        0.83       -2.89      3.82 o 
  -8  -1   7        0.52       -1.88      2.86 o 
  -7  -1   7       11.69       11.79      3.47 o 
  -6  -1   7        2.39       -1.21      2.56 o 
  -5  -1   7        4.56       -0.05      2.47 o 
  -4  -1   7        2.98        2.68      2.38 o 
  -3  -1   7        2.12        1.85      2.17 o 
  -2  -1   7      101.91       93.32      4.21 o 
  -1  -1   7       46.32       47.28      3.15 o 
   0  -1   7      242.96      240.77      7.98 o 
   1  -1   7       28.84       49.34      4.34 o 
   2  -1   7       91.13       81.10      3.92 o 
   3  -1   7      170.98      159.13      5.35 o 
   4  -1   7        5.07        1.65      3.99 o 
   5  -1   7        0.20        0.28      2.44 o 
   6  -1   7       15.82       23.05      5.99 o 
   7  -1   7      145.02      133.98      9.26 o 
   8  -1   7        0.50       -0.95      2.91 o 
   9  -1   7       16.01       13.67      4.20 o 
  -8   0   7        5.27        3.80      3.15 o 
  -7   0   7       12.21       10.53      3.27 o 
  -6   0   7        1.80        6.57      2.88 o 
  -5   0   7       11.13       12.77      2.99 o 
  -4   0   7       24.93       24.96      3.43 o 
  -3   0   7       59.97       57.53      3.69 o 
  -2   0   7       48.69       51.32      3.62 o 
  -1   0   7        8.67        7.71      2.08 o 
   0   0   7      151.37      250.63      5.77 o 
   1   0   7      285.64      264.72      5.88 o 
   2   0   7      192.36      197.68      4.95 o 
   3   0   7      205.38      215.33      4.54 o 
   4   0   7       60.82       52.31      4.57 o 
   5   0   7      471.79      429.36      9.67 o 
   6   0   7       20.44       17.23      5.81 o 
   7   0   7      151.34      137.19      7.26 o 
   8   0   7        1.11        0.20      3.13 o 
   9   0   7        0.00        0.47      3.48 o 
  -7   1   7        0.00       -3.36      3.76 o 
  -6   1   7        3.63        0.75      3.88 o 
  -5   1   7        7.62        9.46      7.09 o 
  -4   1   7       38.26       31.42      3.63 o 
  -3   1   7        0.03       -1.47      2.11 o 
  -2   1   7       52.54       55.91      3.71 o 
  -1   1   7        0.49        4.65      1.98 o 
   0   1   7       62.17       61.71      5.03 o 
   1   1   7        3.12        3.81      1.77 o 
   2   1   7       34.32       40.77      2.98 o 
   3   1   7       11.15       12.56      1.75 o 
   4   1   7       11.83       11.15      2.35 o 
   5   1   7      489.02      464.36     12.99 o 
   6   1   7       25.59       37.54      4.09 o 
   7   1   7        3.93        5.30      3.00 o 
   8   1   7       16.27       16.88      3.92 o 
   9   1   7        2.88       -1.32      5.41 o 
  -7   2   7        3.84        4.92      4.63 o 
  -6   2   7        2.30       -0.69      3.88 o 
  -5   2   7        9.33        1.10      4.05 o 
  -4   2   7        0.56        1.45      3.99 o 
  -3   2   7      182.21      159.37      8.68 o 
  -2   2   7       97.36      162.96      8.21 o 
  -1   2   7       28.39       35.06      4.92 o 
   0   2   7        5.50        7.35      3.12 o 
   1   2   7        0.80        2.55      2.49 o 
   2   2   7      379.78      335.64      9.83 o 
   3   2   7      270.04      244.93      4.70 o 
   4   2   7        4.48        1.59      1.92 o 
   5   2   7        0.53       -0.67      2.03 o 
   6   2   7      186.00      172.83      6.32 o 
   7   2   7       25.01       22.41      4.51 o 
   8   2   7       20.71       21.69      3.83 o 
   9   2   7       55.99       56.51      9.75 o 
  -6   3   7        0.04        0.81      4.45 o 
  -5   3   7        8.54        6.83      4.28 o 
  -4   3   7      168.01      176.84      9.89 o 
  -3   3   7     1247.50     2074.56     40.55 o 
  -2   3   7       58.97       49.23      5.90 o 
  -1   3   7       26.45       23.89      4.74 o 
   0   3   7        7.86        9.20      3.70 o 
   1   3   7        1.48       -1.33      2.72 o 
   2   3   7      189.55      170.60      7.17 o 
   3   3   7       60.37       51.33      3.63 o 
   4   3   7      472.95      455.31     17.64 o 
   5   3   7       40.43       46.57      6.59 o 
   6   3   7        6.59        8.13      2.54 o 
   7   3   7       34.00       40.47      4.04 o 
   8   3   7        0.59       -3.20      5.44 o 
   9   3   7        8.09        8.27      3.37 o 
  -6   4   7        1.69       -0.29      4.34 o 
  -5   4   7       11.21       14.64      5.50 o 
  -4   4   7       70.81       86.66      7.93 o 
  -3   4   7       31.08       43.33      6.83 o 
  -2   4   7        4.70        5.96      4.63 o 
  -1   4   7       32.36       35.17      5.61 o 
   0   4   7       58.52       58.43      6.02 o 
   1   4   7       34.18       42.35      5.32 o 
   2   4   7      243.46      216.99      8.39 o 
   3   4   7        0.27       -2.84      1.89 o 
   4   4   7      225.51      207.34      6.35 o 
   5   4   7       14.60       15.39      4.74 o 
   6   4   7      100.33       87.47      8.68 o 
   7   4   7        1.47        0.40      4.17 o 
   8   4   7      201.11      177.02     12.26 o 
   9   4   7       10.19        3.99      6.07 o 
  -5   5   7        2.30       -0.23      4.57 o 
  -4   5   7        2.26        2.14      3.99 o 
  -3   5   7        9.19        1.50      4.34 o 
  -2   5   7       49.03       46.92      6.54 o 
  -1   5   7       22.75       26.38      5.03 o 
   0   5   7       26.77       31.01      5.03 o 
   1   5   7       20.05       17.47      4.57 o 
   2   5   7      105.88       98.69      6.59 o 
   3   5   7      110.65       95.50      4.95 o 
   4   5   7        9.45       12.97      3.25 o 
   5   5   7       43.87       38.87      6.19 o 
   6   5   7      193.37      199.23     12.03 o 
   7   5   7       12.91       13.25      5.50 o 
   8   5   7       70.23       71.38      9.78 o 
   9   5   7       14.01       13.59      7.29 o 
  -4   6   7        7.20        6.48      5.03 o 
  -3   6   7        1.83        0.35      4.22 o 
  -2   6   7       16.12        9.43      5.03 o 
  -1   6   7        1.80        5.96      4.45 o 
   0   6   7        0.84       -0.52      4.05 o 
   1   6   7       59.33       52.70      6.48 o 
   2   6   7        1.81        4.22      4.34 o 
   3   6   7       42.55       45.15      7.29 o 
   4   6   7       74.53       66.67      4.79 o 
   5   6   7       31.38       28.69      5.73 o 
   6   6   7        4.83        0.69      4.69 o 
   7   6   7       11.21        3.88      5.44 o 
   8   6   7       10.98        6.83      5.90 o 
   9   6   7        0.35        3.70      6.77 o 
  -4   7   7        2.77        4.57      5.78 o 
  -3   7   7        4.83       -4.63      4.57 o 
  -2   7   7        6.77        3.93      4.74 o 
  -1   7   7        0.00        1.79      4.22 o 
   0   7   7       16.34       11.11      4.86 o 
   1   7   7       46.07       48.01      7.00 o 
   2   7   7       35.96       41.79      4.43 o 
   3   7   7        1.38       -2.52      2.78 o 
   4   7   7       98.95      100.21      5.73 o 
   5   7   7      130.76      136.46      6.51 o 
   6   7   7      106.58      100.42      9.60 o 
   7   7   7       54.42       66.35      9.26 o 
   8   7   7       22.19       25.22      7.98 o 
   9   7   7       10.41        8.56      7.35 o 
  -2   8   7       10.10        3.07      5.90 o 
  -1   8   7        0.00       -1.62      5.09 o 
   0   8   7        1.15       -4.45      4.80 o 
   1   8   7       12.88       14.46      6.02 o 
   2   8   7       22.10       26.18      4.33 o 
   3   8   7       12.26       14.08      3.72 o 
   4   8   7        5.81        4.93      3.51 o 
   5   8   7        6.97        2.46      3.56 o 
   6   8   7       42.37       51.60      8.27 o 
   7   8   7        4.43       -2.31      5.21 o 
   8   8   7       22.38       21.58      7.87 o 
  -1   9   7        2.63       -3.64      5.38 o 
   0   9   7        1.59        0.17      5.21 o 
   1   9   7       12.16        9.20      5.73 o 
   2   9   7       14.35       11.14      3.76 o 
   3   9   7       31.36       35.38      4.87 o 
   4   9   7        3.71       -0.86      3.26 o 
   5   9   7       31.43       38.89      8.01 o 
   6   9   7       16.80       16.08      6.54 o 
   7   9   7       13.02       10.70      7.12 o 
   1  10   7        4.10        0.29      6.36 o 
   2  10   7        3.49       -1.45      6.13 o 
   3  10   7       13.36       13.07      6.94 o 
   4  10   7        5.74       -0.29      5.90 o 
   5  10   7        3.48        3.16      7.78 o 
   6  10   7        8.51        6.25      6.48 o 
  -5  -8   8        3.00        1.56      4.40 o 
  -4  -8   8        2.58       -1.79      3.93 o 
  -3  -8   8        2.21       -2.02      4.11 o 
  -2  -8   8        0.82        1.21      4.51 o 
  -1  -8   8        1.18       -2.66      4.17 o 
   0  -8   8        0.19        1.16      5.44 o 
   1  -8   8        4.22        0.58      5.09 o 
   2  -8   8        7.18        7.75      5.09 o 
  -6  -7   8        0.64        3.30      5.21 o 
  -5  -7   8        0.00       -3.88      3.82 o 
  -4  -7   8        1.80        2.02      4.11 o 
  -3  -7   8        2.32        2.14      3.82 o 
  -2  -7   8        0.14       -0.29      3.99 o 
  -1  -7   8       30.20       31.99      5.90 o 
   0  -7   8        8.87       13.13      5.50 o 
   1  -7   8        0.01        2.37      4.74 o 
   2  -7   8        0.41       -5.03      4.05 o 
   3  -7   8        2.91        2.55      4.74 o 
  -6  -6   8        7.23       10.24      5.44 o 
  -5  -6   8       20.60       16.02      5.26 o 
  -4  -6   8        3.49        7.75      4.69 o 
  -3  -6   8        0.10       -1.50      3.64 o 
  -2  -6   8        0.14       -1.56      3.30 o 
  -1  -6   8        0.02       -0.23      3.76 o 
   0  -6   8       56.55       79.43      8.21 o 
   1  -6   8        5.41        5.03      4.63 o 
   2  -6   8        3.16        6.88      4.34 o 
   3  -6   8       11.36        8.97      4.92 o 
   4  -6   8       12.12       22.27      5.90 o 
  -7  -5   8       22.62       19.09      6.48 o 
  -6  -5   8        7.63       -0.23      4.40 o 
  -5  -5   8        4.09        5.73      5.03 o 
  -4  -5   8        1.31        0.93      3.76 o 
  -3  -5   8        0.05        0.75      3.47 o 
  -2  -5   8        2.67       -3.12      3.41 o 
  -1  -5   8        1.82        0.46      3.64 o 
   0  -5   8      114.59      115.52      8.16 o 
   1  -5   8      115.18      104.01      7.81 o 
   2  -5   8        1.61        0.46      3.99 o 
   3  -5   8        5.06        3.07      4.40 o 
   4  -5   8        1.06        2.20      4.22 o 
   5  -5   8       23.63       38.01      6.65 o 
  -7  -4   8        3.96        6.02      3.34 o 
  -6  -4   8       46.19       44.49      7.17 o 
  -5  -4   8        2.72       -0.17      4.28 o 
  -4  -4   8        2.68        0.40      3.99 o 
  -3  -4   8       15.23       15.16      4.80 o 
  -2  -4   8        0.00       -1.79      3.41 o 
  -1  -4   8        0.14       -0.23      2.89 o 
   0  -4   8       16.18       30.14      5.50 o 
   1  -4   8       10.84        5.03      3.70 o 
   2  -4   8        7.00        9.26      4.11 o 
   3  -4   8        2.06        0.75      3.76 o 
   4  -4   8       90.03      145.89      8.79 o 
   5  -4   8        1.66       -1.39      3.76 o 
   6  -4   8       10.46       13.02      4.57 o 
  -7  -3   8        1.98       -0.58      4.08 o 
  -6  -3   8        0.06        0.13      2.86 o 
  -5  -3   8        0.04       -0.86      2.41 o 
  -4  -3   8        4.97        2.20      4.28 o 
  -3  -3   8       31.41       31.30      5.32 o 
  -2  -3   8       46.90       42.46      5.50 o 
  -1  -3   8       32.23       43.79      5.38 o 
   0  -3   8        0.06        0.46      3.01 o 
   1  -3   8        8.92        5.15      3.76 o 
   2  -3   8      135.01      123.66      5.30 o 
   3  -3   8      378.21      575.24     16.20 o 
   4  -3   8       11.93       14.23      4.34 o 
   5  -3   8       18.52       23.43      5.09 o 
   6  -3   8       14.54       17.53      4.97 o 
   7  -3   8        0.42       -1.16      3.82 o 
  -7  -2   8        0.55       -0.91      2.95 o 
  -6  -2   8        0.54        1.30      3.93 o 
  -5  -2   8        8.71        5.93      7.29 o 
  -4  -2   8       62.75       65.82      4.79 o 
  -3  -2   8      117.85      110.33      5.01 o 
  -2  -2   8        0.04       -3.70      3.01 o 
  -1  -2   8        0.99        4.92      3.18 o 
   0  -2   8        7.40        5.55      3.36 o 
   1  -2   8       12.44       21.69      4.05 o 
   2  -2   8        2.78        8.11      2.49 o 
   3  -2   8       11.92       12.63      5.09 o 
   4  -2   8       93.06       78.78      4.72 o 
   5  -2   8       62.24       53.64      4.68 o 
   6  -2   8        6.73        5.44      3.88 o 
   7  -2   8       14.28       16.20      4.86 o 
   8  -2   8        0.19        2.02      3.82 o 
  -7  -1   8        0.02       -4.32      2.98 o 
  -6  -1   8        0.36       -1.79      2.73 o 
  -5  -1   8        2.99        6.07      2.95 o 
  -4  -1   8       45.06       38.40      4.83 o 
  -3  -1   8        1.04       -1.80      1.99 o 
  -2  -1   8       63.25       61.52      3.86 o 
  -1  -1   8        0.68       -0.03      2.04 o 
   0  -1   8       16.74       18.81      2.66 o 
   1  -1   8       43.04       45.86      3.21 o 
   2  -1   8      210.11      188.07      4.76 o 
   3  -1   8        7.88        6.10      2.02 o 
   4  -1   8       37.75       46.26      4.01 o 
   5  -1   8       10.45       11.28      3.00 o 
   6  -1   8       28.79       24.93      3.65 o 
   7  -1   8        0.12        0.52      3.90 o 
   8  -1   8        0.09       -4.35      2.90 o 
  -7   0   8        3.68        1.91      4.34 o 
  -6   0   8        0.13        0.87      3.64 o 
  -5   0   8       17.31       27.13      5.61 o 
  -4   0   8       16.56       13.69      2.92 o 
  -3   0   8      290.19      249.07      7.06 o 
  -2   0   8       23.03       24.31      3.04 o 
  -1   0   8       20.65       22.26      2.82 o 
   0   0   8       30.99       53.91      3.41 o 
   1   0   8       32.73       30.19      2.88 o 
   2   0   8       70.82       63.13      3.37 o 
   3   0   8       27.26       30.65      2.52 o 
   4   0   8        1.65        5.24      2.41 o 
   5   0   8       22.23       23.69      3.42 o 
   6   0   8        2.28        3.50      3.90 o 
   7   0   8        0.75       -0.63      2.78 o 
   8   0   8        9.31        7.39      5.00 o 
  -7   1   8        0.79        1.39      4.63 o 
  -6   1   8        2.07       -1.16      3.53 o 
  -5   1   8        6.80        4.97      4.05 o 
  -4   1   8        1.26       -2.95      3.24 o 
  -3   1   8       98.72       95.74      7.29 o 
  -2   1   8        2.34        3.93      3.47 o 
  -1   1   8        0.31        0.81      3.12 o 
   0   1   8       54.71       59.18      5.21 o 
   1   1   8       54.99       48.39      2.94 o 
   2   1   8      299.64      276.49      6.14 o 
   3   1   8       15.96       13.25      1.97 o 
   4   1   8      188.09      195.70      6.19 o 
   5   1   8      193.98      184.32      6.42 o 
   6   1   8        7.49        7.88      2.94 o 
   7   1   8        6.41        4.17      2.93 o 
   8   1   8       13.76        4.63      6.97 o 
   9   1   8        4.83        3.37      3.67 o 
  -6   2   8        3.17        5.15      4.92 o 
  -5   2   8        0.08        4.69      4.63 o 
  -4   2   8        6.05        2.37      4.22 o 
  -3   2   8        0.05       -4.74      3.59 o 
  -2   2   8       64.55      120.79      7.46 o 
  -1   2   8        6.36        0.98      3.18 o 
   0   2   8       13.91       13.13      3.88 o 
   1   2   8        0.07        4.22      3.01 o 
   2   2   8        4.49        5.32      2.95 o 
   3   2   8      130.99      125.74      4.96 o 
   4   2   8        0.36       -1.91      2.95 o 
   5   2   8      401.79      364.91     14.98 o 
   6   2   8       58.94       64.27      7.93 o 
   7   2   8       21.56       43.16      8.16 o 
   8   2   8       24.70       35.92      8.65 o 
   9   2   8        3.91        1.08      3.35 o 
  -6   3   8        1.74        4.34      4.69 o 
  -5   3   8        0.00        0.75      4.51 o 
  -4   3   8       16.52       12.78      5.26 o 
  -3   3   8       16.66       48.07      6.88 o 
  -2   3   8        5.77        4.17      3.82 o 
  -1   3   8        1.51        8.27      4.05 o 
   0   3   8        9.68       24.87      4.51 o 
   1   3   8        2.06        4.80      3.41 o 
   2   3   8        7.33        8.62      3.47 o 
   3   3   8       13.30       12.41      2.64 o 
   4   3   8       89.62       89.95      7.64 o 
   5   3   8      168.46      155.50     10.12 o 
   6   3   8      120.85      130.22     10.12 o 
   7   3   8       35.75       28.69      6.83 o 
   8   3   8       29.45       36.39      8.21 o 
   9   3   8        4.30       -1.33      5.96 o 
  -5   4   8        2.79        1.91      4.92 o 
  -4   4   8       29.40       57.67      8.04 o 
  -3   4   8       18.41        7.75      5.38 o 
  -2   4   8        7.03        7.87      4.17 o 
  -1   4   8       12.39        9.72      4.17 o 
   0   4   8        3.64       -4.22      3.47 o 
   1   4   8       31.06       27.25      5.09 o 
   2   4   8        1.34        0.35      3.12 o 
   3   4   8        5.09        3.06      3.59 o 
   4   4   8      238.28      239.30      7.06 o 
   5   4   8       92.68       82.67      7.93 o 
   6   4   8      227.16      217.11     12.32 o 
   7   4   8       21.11       17.93      6.02 o 
   8   4   8       11.09        7.69      6.42 o 
   9   4   8       14.59        6.54      7.00 o 
  -5   5   8        2.78       -4.74      4.57 o 
  -4   5   8       10.85        5.61      5.21 o 
  -3   5   8       12.98       14.64      5.44 o 
  -2   5   8        8.18        3.36      4.40 o 
  -1   5   8        2.16        1.74      3.53 o 
   0   5   8        0.30        3.36      3.88 o 
   1   5   8       34.70       37.31      5.44 o 
   2   5   8       16.03       20.19      4.80 o 
   3   5   8        3.87        2.99      2.57 o 
   4   5   8      154.41      142.80      6.00 o 
   5   5   8       59.65       73.64      8.16 o 
   6   5   8      235.30      208.83     12.55 o 
   7   5   8        0.45       -2.37      4.74 o 
   8   5   8       39.85       34.71      7.98 o 
   9   5   8      109.31      127.09     12.26 o 
  -4   6   8        0.09       -4.11      4.80 o 
  -3   6   8        1.00        5.38      4.92 o 
  -2   6   8        0.06       -2.02      4.45 o 
  -1   6   8        1.81        0.69      3.93 o 
   0   6   8       10.78       19.61      5.26 o 
   1   6   8       13.84        6.25      4.28 o 
   2   6   8        7.06        5.21      4.28 o 
   3   6   8        3.48       -0.46      2.72 o 
   4   6   8       12.01       18.52      3.77 o 
   5   6   8        0.14       -0.81      3.76 o 
   6   6   8        0.03       -3.64      4.11 o 
   7   6   8       51.84       58.31      8.97 o 
   8   6   8        5.15       -6.19      5.26 o 
   9   6   8       36.00       42.98      9.60 o 
  -3   7   8        0.17       -4.17      4.86 o 
  -2   7   8        1.41        0.12      5.03 o 
  -1   7   8        1.50        3.41      4.40 o 
   0   7   8        2.09       -2.14      4.34 o 
   1   7   8        0.85        1.85      4.17 o 
   2   7   8        9.23        4.18      2.82 o 
   3   7   8        2.77       -0.55      2.95 o 
   4   7   8        0.80       -1.21      2.98 o 
   5   7   8        2.92       -1.62      3.88 o 
   6   7   8       18.44       26.55      6.88 o 
   7   7   8        4.45        7.23      6.25 o 
   8   7   8        7.22       -2.60      5.78 o 
  -1   8   8        0.01       -4.86      5.09 o 
   0   8   8        1.97       -1.10      4.63 o 
   1   8   8        9.41       12.03      5.50 o 
   2   8   8        7.92       13.20      3.68 o 
   3   8   8        0.02        0.96      6.31 o 
   4   8   8        2.09        2.37      5.32 o 
   5   8   8       39.26       38.58      7.06 o 
   6   8   8        5.77        8.45      5.67 o 
   7   8   8       16.94       17.12      7.12 o 
   0   9   8        5.25       -1.04      5.84 o 
   1   9   8        1.14       -1.10      5.73 o 
   2   9   8        3.81        4.21      3.35 o 
   3   9   8        0.15        1.15      3.39 o 
   4   9   8        0.45        1.00      4.92 o 
   5   9   8        5.21       -0.46      4.74 o 
   6   9   8       10.14        2.08      6.02 o 
  -1  -8   9        2.21       -1.79      4.51 o 
  -4  -7   9        1.30       -4.97      4.11 o 
  -3  -7   9        2.21        2.02      4.34 o 
  -2  -7   9        2.27        0.29      4.28 o 
  -1  -7   9        0.16       -1.10      4.17 o 
   0  -7   9        0.73        4.45      5.32 o 
   1  -7   9        0.97       -2.43      4.86 o 
   2  -7   9        5.15        2.20      4.69 o 
  -5  -6   9       15.24        6.83      5.26 o 
  -4  -6   9        1.45       -0.93      4.40 o 
  -3  -6   9       10.31        4.69      4.40 o 
  -2  -6   9        0.98       -1.04      3.93 o 
  -1  -6   9       22.08       18.40      5.26 o 
   0  -6   9       32.93       45.12      7.06 o 
   1  -6   9        4.99        6.02      4.51 o 
   2  -6   9        0.00       -5.55      3.99 o 
   3  -6   9        0.82        3.70      4.45 o 
  -6  -5   9        3.38        1.79      4.97 o 
  -5  -5   9        0.44       -5.90      3.93 o 
  -4  -5   9        9.95       11.57      4.97 o 
  -3  -5   9        7.50        3.18      3.93 o 
  -2  -5   9      162.19      144.27      8.74 o 
  -1  -5   9       58.08       52.29      6.36 o 
   0  -5   9       40.83       41.25      6.65 o 
   1  -5   9        0.96        2.72      3.88 o 
   2  -5   9        9.96        8.62      4.34 o 
   3  -5   9        0.17        3.76      3.93 o 
   4  -5   9        1.16        4.17      4.34 o 
   5  -5   9       13.24       23.95      6.07 o 
  -6  -4   9        0.03       -2.60      2.81 o 
  -5  -4   9        3.23        1.16      4.63 o 
  -4  -4   9        0.45       -2.08      4.11 o 
  -3  -4   9        2.50        2.20      3.99 o 
  -2  -4   9       50.68       55.13      6.54 o 
  -1  -4   9       40.89       57.62      6.48 o 
   0  -4   9      106.68      105.46      7.58 o 
   1  -4   9       20.92       25.05      5.55 o 
   2  -4   9       21.19       24.82      5.50 o 
   3  -4   9        4.90        3.01      4.11 o 
   4  -4   9        2.62       12.09      4.74 o 
   5  -4   9       12.24        7.93      4.69 o 
  -6  -3   9        0.56       -0.65      3.12 o 
  -5  -3   9        2.72        5.67      3.14 o 
  -4  -3   9       14.72        6.65      5.03 o 
  -3  -3   9       26.47       24.99      5.26 o 
  -2  -3   9       71.05       68.72      6.65 o 
  -1  -3   9        2.44        5.50      3.59 o 
   0  -3   9       13.68       15.39      4.40 o 
   1  -3   9        5.24        0.93      3.82 o 
   2  -3   9        0.13        1.39      3.76 o 
   3  -3   9      120.86      168.17      8.85 o 
   4  -3   9       62.65       70.17      7.12 o 
   5  -3   9       28.73       25.11      5.44 o 
   6  -3   9        0.20       -2.95      3.41 o 
  -6  -2   9        3.38        0.43      4.74 o 
  -5  -2   9        0.07       -2.33      2.50 o 
  -4  -2   9       12.79       12.88      3.31 o 
  -3  -2   9       53.86       58.82      5.15 o 
  -2  -2   9        0.67        1.05      2.43 o 
  -1  -2   9        0.15       -0.33      2.04 o 
   0  -2   9       44.31       51.02      5.50 o 
   1  -2   9       49.77       58.60      6.36 o 
   2  -2   9      125.83      199.47      8.04 o 
   3  -2   9       97.34       63.33      4.43 o 
   4  -2   9      129.12      131.45     10.12 o 
   5  -2   9        0.16        0.98      3.64 o 
   6  -2   9        0.19        1.97      3.82 o 
   7  -2   9        0.36        2.55      3.93 o 
  -6  -1   9        6.20        4.45      4.57 o 
  -5  -1   9        8.73       11.57      4.57 o 
  -4  -1   9        5.76        6.15      2.91 o 
  -3  -1   9        4.11        2.76      2.49 o 
  -2  -1   9       77.98       65.47      4.02 o 
  -1  -1   9        5.86        7.06      3.62 o 
   0  -1   9        4.75        5.06      2.29 o 
   1  -1   9       22.33       40.21      4.77 o 
   2  -1   9        2.01        1.42      1.78 o 
   3  -1   9        1.52        1.14      2.98 o 
   4  -1   9      246.36      225.96      7.31 o 
   5  -1   9       87.81       85.25      5.18 o 
   6  -1   9        8.53        8.72      3.50 o 
   7  -1   9        0.20       -2.82      4.86 o 
  -6   0   9        7.02        2.14      4.34 o 
  -5   0   9        0.88       -0.23      3.93 o 
  -4   0   9        3.07        0.52      3.47 o 
  -3   0   9        3.39        0.17      3.41 o 
  -2   0   9       18.65       23.66      4.80 o 
  -1   0   9       53.21       46.86      5.44 o 
   0   0   9       22.14       26.90      4.63 o 
   1   0   9       82.43       82.61      4.37 o 
   2   0   9       19.77       19.37      3.27 o 
   3   0   9       25.82       19.92      3.11 o 
   4   0   9        3.59        3.41      2.45 o 
   5   0   9      125.19      114.14      5.53 o 
   6   0   9       78.16       75.29      5.00 o 
   7   0   9        1.11        1.68      4.86 o 
   8   0   9        0.33       -3.44      4.86 o 
  -6   1   9        6.88        3.41      4.86 o 
  -5   1   9        0.09       -5.21      3.59 o 
  -4   1   9       11.54       10.07      4.40 o 
  -3   1   9        2.10        6.42      3.88 o 
  -2   1   9       10.53        1.33      3.53 o 
  -1   1   9        7.14       13.25      4.05 o 
   0   1   9       40.50       51.20      5.73 o 
   1   1   9       45.39       60.16      5.32 o 
   2   1   9        2.31        6.54      3.18 o 
   3   1   9       13.30       16.04      3.56 o 
   4   1   9      280.51      254.13     12.15 o 
   5   1   9      195.24      160.76     10.30 o 
   6   1   9       19.34       21.64      5.78 o 
   7   1   9        9.97        3.01      5.03 o 
   8   1   9       27.76       21.00      7.12 o 
  -5   2   9        2.28        2.60      4.51 o 
  -4   2   9        0.06       -0.69      3.82 o 
  -3   2   9       24.09       25.11      5.32 o 
  -2   2   9        1.19        0.40      3.59 o 
  -1   2   9        9.37       10.88      4.11 o 
   0   2   9        0.76        0.17      3.36 o 
   1   2   9       40.05       42.17      5.32 o 
   2   2   9        0.67       -3.99      2.66 o 
   3   2   9        3.81        4.21      2.89 o 
   4   2   9      493.24      476.73     17.24 o 
   5   2   9       43.24       47.03      6.83 o 
   6   2   9        0.11        1.10      4.40 o 
   7   2   9        6.34        4.92      5.50 o 
   8   2   9        2.41       -3.59      5.26 o 
  -5   3   9       17.85       18.74      6.48 o 
  -4   3   9       19.95       13.31      5.21 o 
  -3   3   9       45.91       89.32      8.16 o 
  -2   3   9        2.66        6.13      4.28 o 
  -1   3   9        0.01        3.12      3.59 o 
   0   3   9        1.13        2.83      3.70 o 
   1   3   9       74.46       67.62      5.90 o 
   2   3   9        1.41        2.20      3.41 o 
   3   3   9       15.17       15.24      4.14 o 
   4   3   9      113.34       93.14      7.98 o 
   5   3   9       69.86       66.41      7.87 o 
   6   3   9       13.68        9.66      5.09 o 
   7   3   9       39.62       40.90      7.69 o 
   8   3   9       44.68       38.82      8.21 o 
  -4   4   9       63.35       77.81      9.31 o 
  -3   4   9        7.28        0.98      4.74 o 
  -2   4   9        1.85        0.64      3.99 o 
  -1   4   9        1.38        6.07      4.28 o 
   0   4   9        8.88       11.45      4.57 o 
   1   4   9       67.80       52.53      6.19 o 
   2   4   9       16.91       21.52      4.69 o 
   3   4   9       29.54       31.24      4.28 o 
   4   4   9        0.77        0.00      3.36 o 
   5   4   9        3.72        9.72      4.51 o 
   6   4   9       57.38       65.83      8.45 o 
   7   4   9       21.85       31.82      7.35 o 
   8   4   9        1.05        2.78      5.09 o 
  -4   5   9        3.27        5.44      5.50 o 
  -3   5   9        1.63       -1.91      4.34 o 
  -2   5   9       14.24       17.93      5.26 o 
  -1   5   9       11.26        1.85      4.05 o 
   0   5   9       13.31       20.42      5.21 o 
   1   5   9       62.83       52.12      6.36 o 
   2   5   9        0.88        4.63      3.64 o 
   3   5   9       27.56       20.83      3.50 o 
   4   5   9        1.33        0.69      3.59 o 
   5   5   9        5.08       10.47      4.80 o 
   6   5   9       57.69       62.36      8.16 o 
   7   5   9       58.07       66.24      9.37 o 
   8   5   9        0.00       -6.83      4.97 o 
  -3   6   9        0.01       -4.80      4.63 o 
  -2   6   9        1.80        1.39      4.92 o 
  -1   6   9        1.43        1.68      4.51 o 
   0   6   9       11.28        2.02      4.40 o 
   1   6   9       59.81       57.50      7.06 o 
   2   6   9        0.00       -0.12      3.76 o 
   3   6   9        8.76        9.05      3.24 o 
   4   6   9        4.05        3.17      2.91 o 
   5   6   9       72.69       72.02      8.33 o 
   6   6   9        0.51        0.06      4.69 o 
   7   6   9       24.32       26.61      7.58 o 
   8   6   9       33.73       48.82      9.43 o 
  -2   7   9        3.79       -2.60      4.80 o 
  -1   7   9        0.02       -6.33      4.22 o 
   0   7   9       16.04        9.66      5.44 o 
   1   7   9        1.05        1.62      4.63 o 
   2   7   9        7.01        9.09      4.63 o 
   3   7   9        0.95       -1.66      2.70 o 
   4   7   9        0.49       -4.19      2.79 o 
   5   7   9        2.91       -0.29      3.88 o 
   6   7   9        4.65        3.01      4.51 o 
   7   7   9       12.07        9.95      6.36 o 
   0   8   9        2.47       -1.33      5.09 o 
   1   8   9       12.93        1.97      5.32 o 
   2   8   9        8.62        8.20      3.34 o 
   3   8   9        0.01       -2.61      3.11 o 
   4   8   9       38.21       46.64      6.36 o 
   5   8   9        1.12        1.10      4.74 o 
   6   8   9        7.19        0.64      5.09 o 
   2   9   9        2.33        2.04      3.30 o 
   3   9   9        0.10       -3.44      5.06 o 
   4   9   9        5.62       -0.46      3.57 o 
  -3  -6  10        1.63        2.14      4.80 o 
  -2  -6  10        1.03       -3.12      4.05 o 
  -1  -6  10        2.45        7.23      4.80 o 
   0  -6  10        3.99        5.96      5.38 o 
   1  -6  10        0.36        0.86      9.95 o 
   2  -6  10        3.26        0.35      5.03 o 
  -4  -5  10        1.13       -4.45      4.11 o 
  -3  -5  10        7.84        3.88      4.69 o 
  -2  -5  10       29.77       34.71      6.25 o 
  -1  -5  10       40.78       47.03      6.54 o 
   0  -5  10        3.90        8.68      4.57 o 
   1  -5  10        1.42        9.43      6.88 o 
   2  -5  10        0.94       -4.45      3.76 o 
   3  -5  10        7.15        5.38      4.45 o 
  -5  -4  10        0.99        3.44      5.55 o 
  -4  -4  10        0.91       -3.24      4.28 o 
  -3  -4  10       35.92       45.76      6.77 o 
  -2  -4  10        4.38        3.30      4.17 o 
  -1  -4  10       53.47       51.77      6.31 o 
   0  -4  10       78.11       75.03      6.88 o 
   1  -4  10        1.48        0.63      4.08 o 
   2  -4  10        0.14       -2.20      3.76 o 
   3  -4  10        0.69       -1.16      3.82 o 
   4  -4  10       58.01       96.32      8.33 o 
  -5  -3  10        0.92        1.09      3.12 o 
  -4  -3  10        8.25        6.20      3.15 o 
  -3  -3  10       25.75       32.17      4.09 o 
  -2  -3  10        5.36       10.01      3.04 o 
  -1  -3  10        0.70       -1.97      3.47 o 
   0  -3  10        0.01       -2.02      3.30 o 
   1  -3  10        0.61        3.64      4.45 o 
   2  -3  10        0.52       -3.82      3.64 o 
   3  -3  10       50.77       77.81      7.12 o 
   4  -3  10       38.28       39.92      6.02 o 
   5  -3  10        0.48       -1.68      3.82 o 
  -5  -2  10        0.80       -0.46      3.99 o 
  -4  -2  10       10.26       17.41      5.15 o 
  -3  -2  10        1.81       -1.36      3.50 o 
  -2  -2  10        0.06       -1.70      2.29 o 
  -1  -2  10        3.58        1.91      2.45 o 
   0  -2  10        0.07       -1.92      2.15 o 
   1  -2  10      100.22      107.47      5.19 o 
   2  -2  10       34.93       61.61      3.64 o 
   3  -2  10        8.61       11.49      4.86 o 
   4  -2  10        6.14        4.34      3.93 o 
   5  -2  10       14.74        9.83      4.57 o 
   6  -2  10        0.01       -2.78      3.64 o 
  -5  -1  10        7.65        7.87      4.69 o 
  -4  -1  10       28.37       20.13      5.15 o 
  -3  -1  10        0.98        3.24      3.36 o 
  -2  -1  10        6.94        6.59      3.99 o 
  -1  -1  10        0.16       -3.01      2.66 o 
   0  -1  10        2.77        2.66      3.12 o 
   1  -1  10       10.50       16.02      3.99 o 
   2  -1  10       50.20       54.74      4.42 o 
   3  -1  10       85.10       83.28      4.87 o 
   4  -1  10       16.16       14.97      3.25 o 
   5  -1  10       12.42        5.90      2.98 o 
   6  -1  10        0.35       -1.31      3.24 o 
  -5   0  10        0.53        0.23      4.45 o 
  -4   0  10        0.01       -4.28      3.01 o 
  -3   0  10       41.74       33.78      6.02 o 
  -2   0  10        0.98        0.29      3.41 o 
  -1   0  10        5.07        3.01      3.53 o 
   0   0  10        1.06        0.46      2.83 o 
   1   0  10       21.04       26.03      4.51 o 
   2   0  10       27.62       27.83      3.55 o 
   3   0  10       54.12       58.25      6.88 o 
   4   0  10        3.21        5.67      3.88 o 
   5   0  10       10.69        7.17      4.74 o 
   6   0  10        2.91        0.17      4.57 o 
   7   0  10        0.10       -1.10      4.74 o 
  -5   1  10        1.49        2.31      4.40 o 
  -4   1  10       11.54        5.84      4.40 o 
  -3   1  10       11.96        6.02      4.34 o 
  -2   1  10        1.08       -2.72      3.41 o 
  -1   1  10        0.34       -2.26      3.07 o 
   0   1  10       37.99       42.98      5.67 o 
   1   1  10       52.09       49.00      5.78 o 
   2   1  10       39.40       55.30      5.78 o 
   3   1  10        2.92        0.87      3.36 o 
   4   1  10       22.59       15.79      4.86 o 
   5   1  10        0.23       -2.60      3.41 o 
   6   1  10        1.37       -5.64      3.76 o 
   7   1  10       26.86       33.09      7.29 o 
  -4   2  10        0.15        4.69      5.15 o 
  -3   2  10        0.17        0.87      4.40 o 
  -2   2  10        0.01        2.60      4.05 o 
  -1   2  10        5.91        7.12      4.17 o 
   0   2  10        0.09       -2.37      3.24 o 
   1   2  10       65.95       60.80      6.54 o 
   2   2  10       23.63       29.68      4.92 o 
   3   2  10       15.72       14.98      4.57 o 
   4   2  10        0.87        1.85      3.82 o 
   5   2  10        1.47        1.68      3.99 o 
   6   2  10        9.78       11.57      5.44 o 
   7   2  10        8.26       10.24      5.84 o 
  -4   3  10        1.02       -2.83      5.03 o 
  -3   3  10        0.74        4.57      4.45 o 
  -2   3  10        0.42       -2.83      3.99 o 
  -1   3  10        1.03       -3.01      3.82 o 
   0   3  10        0.00       -0.23      3.47 o 
   1   3  10        0.01       -4.77      3.18 o 
   2   3  10       94.63       88.80      6.54 o 
   3   3  10        7.70       10.86      2.96 o 
   4   3  10       46.35       49.87      6.94 o 
   5   3  10        1.46       -1.39      3.59 o 
   6   3  10       11.74       19.44      6.13 o 
   7   3  10        0.48        4.97      4.86 o 
  -3   4  10       35.81       20.94      6.42 o 
  -2   4  10        0.01        0.52      4.45 o 
  -1   4  10        0.33       -1.16      4.11 o 
   0   4  10        0.02       -2.37      3.76 o 
   1   4  10        7.45        4.28      4.28 o 
   2   4  10       25.15       25.74      5.50 o 
   3   4  10       10.12        7.11      2.78 o 
   4   4  10        4.96        4.63      4.17 o 
   5   4  10        8.47       12.38      5.03 o 
   6   4  10       15.07       10.99      5.38 o 
   7   4  10       25.39       22.79      6.77 o 
  -2   5  10        0.09        2.26      4.57 o 
  -1   5  10        0.01       -1.04      3.99 o 
   0   5  10       18.67       14.92      4.92 o 
   1   5  10        2.29        0.69      3.93 o 
   2   5  10       11.52       15.04      4.69 o 
   3   5  10        0.29       -0.89      2.45 o 
   4   5  10       83.90       86.31      8.56 o 
   5   5  10       30.75       25.80      5.96 o 
   6   5  10        9.37        4.45      5.03 o 
   7   5  10       30.41       25.68      7.52 o 
  -1   6  10        0.96        4.05      4.69 o 
   0   6  10       10.37       14.40      5.03 o 
   1   6  10        3.68        3.30      4.63 o 
   2   6  10        0.01       -0.64      3.93 o 
   3   6  10        0.47       -3.48      2.32 o 
   4   6  10       20.01       17.88      5.50 o 
   5   6  10        0.35        4.45      4.57 o 
   6   6  10        0.00       -5.64      3.76 o 
   7   6  10        2.21       -2.08      5.44 o 
   0   7  10        0.11       -0.17      5.03 o 
   1   7  10        0.53       -6.25      4.17 o 
   2   7  10        3.82        3.82      2.93 o 
   3   7  10        8.71        5.32      3.48 o 
   4   7  10       19.35       15.91      5.61 o 
   5   7  10       24.49       21.06      6.25 o 
   6   7  10        5.97       -0.98      4.92 o 
   2   8  10        0.06        6.17      3.46 o 
   3   8  10        0.10       -2.56      3.38 o 
   4   8  10        3.70        7.23      5.21 o 
  -2  -5  11       32.97       28.29      6.36 o 
  -1  -5  11        8.05        8.33      5.26 o 
   0  -5  11        1.88        2.08      4.97 o 
   1  -5  11        0.91        4.11      6.31 o 
  -3  -4  11       27.68       30.31      8.65 o 
  -2  -4  11       29.54       32.74      6.25 o 
  -1  -4  11        0.29       -3.30      3.99 o 
   0  -4  11        3.60        5.67      4.57 o 
   1  -4  11        3.20        2.02      5.26 o 
   2  -4  11        1.04        2.14      4.97 o 
   3  -4  11        4.08       11.57      5.50 o 
  -4  -3  11        0.14       -3.18      3.76 o 
  -3  -3  11       19.75       17.30      5.50 o 
  -2  -3  11       21.06       19.97      3.86 o 
  -1  -3  11        5.09        6.23      4.31 o 
   0  -3  11        1.99        2.30      2.87 o 
   1  -3  11        6.48       17.59      3.89 o 
   2  -3  11        0.03       -2.72      3.70 o 
   3  -3  11        1.55        4.45      4.40 o 
   4  -3  11        8.00       11.97      5.26 o 
  -4  -2  11        0.46        5.67      4.45 o 
  -3  -2  11       25.64       29.10      6.07 o 
  -2  -2  11        0.11        0.98      3.82 o 
  -1  -2  11       11.71        9.83      4.34 o 
   0  -2  11        1.91        2.37      3.59 o 
   1  -2  11        7.65        8.56      4.17 o 
   2  -2  11      187.16      331.18     14.75 o 
   5  -2  11        2.85        0.64      4.22 o 
  -4  -1  11        0.00        3.41      4.28 o 
  -3  -1  11        0.07       -4.95      3.30 o 
  -2  -1  11        4.21        2.20      3.59 o 
  -1  -1  11       17.13       14.12      4.63 o 
   0  -1  11        1.32       -2.49      3.07 o 
   1  -1  11       40.34       63.17      6.31 o 
   2  -1  11       58.08       61.48      4.96 o 
   3  -1  11       11.76       15.33      4.97 o 
   4  -1  11       13.88        7.93      4.45 o 
   5  -1  11        5.06       -1.45      3.88 o 
  -4   0  11        4.24       -0.98      4.22 o 
  -3   0  11        3.27       -0.40      3.64 o 
  -2   0  11        1.78        2.31      3.88 o 
  -1   0  11        2.87        0.58      3.64 o 
   0   0  11        6.23        7.29      3.93 o 
   1   0  11        2.13        0.64      3.47 o 
   2   0  11        3.75        2.16      3.24 o 
   3   0  11        7.76        3.76      3.76 o 
   4   0  11       23.22       32.86      6.13 o 
   5   0  11       17.28       14.29      5.15 o 
   6   0  11        2.56       -0.52      4.28 o 
  -3   1  11        1.76       -2.08      3.93 o 
  -2   1  11        7.90        3.24      4.17 o 
  -1   1  11       14.26       13.65      4.69 o 
   0   1  11       10.59        3.93      3.93 o 
   1   1  11        4.37        1.68      3.41 o 
   2   1  11       27.95       31.59      5.03 o 
   3   1  11       12.89        3.01      3.64 o 
   4   1  11       58.35       46.22      6.94 o 
   5   1  11       31.06       18.80      5.61 o 
   6   1  11        0.56       -2.78      4.05 o 
  -3   2  11        2.13       -3.41      4.45 o 
  -2   2  11        3.32        0.35      4.40 o 
  -1   2  11        9.72        6.88      4.63 o 
   0   2  11        0.35       -2.78      3.41 o 
   1   2  11       14.07       20.36      5.09 o 
   2   2  11       14.41       14.35      4.45 o 
   3   2  11       52.59       57.96      7.35 o 
   4   2  11       40.81       34.48      6.25 o 
   5   2  11        6.77        5.38      4.51 o 
   6   2  11        7.97        8.79      5.09 o 
  -3   3  11        0.00       -1.21      4.40 o 
  -2   3  11        3.36        8.39      5.26 o 
  -1   3  11        0.00       -3.88      3.93 o 
   0   3  11       18.80       12.38      4.51 o 
   1   3  11        0.08       -5.03      3.36 o 
   2   3  11       29.90       39.11      5.96 o 
   3   3  11       52.21       57.85      7.69 o 
   4   3  11        8.91        6.77      4.63 o 
   5   3  11       33.24       27.65      6.19 o 
   6   3  11        0.31       -1.45      4.22 o 
  -2   4  11        3.89       -1.62      4.92 o 
  -1   4  11        0.76        7.64      5.03 o 
   0   4  11        6.04        0.12      4.45 o 
   1   4  11       12.58       15.33      5.21 o 
   2   4  11        0.63       -1.27      3.82 o 
   3   4  11        7.33        8.56      4.11 o 
   4   4  11       34.62       30.83      6.31 o 
   5   4  11       58.18       57.73      8.16 o 
   6   4  11        1.78        1.10      4.34 o 
  -1   5  11        1.80       -1.91      4.69 o 
   0   5  11        7.02        0.58      4.40 o 
   1   5  11       13.31        8.56      4.92 o 
   2   5  11        1.13       -4.63      3.82 o 
   3   5  11        0.24        1.98      2.80 o 
   4   5  11        0.98        4.86      4.28 o 
   5   5  11       11.79        7.75      4.80 o 
   6   5  11        0.03       -0.12      4.74 o 
   1   6  11        3.56       -4.57      4.40 o 
   2   6  11        5.66        3.72      3.04 o 
   3   6  11        2.59        0.19      2.83 o 
   4   6  11        3.29        8.91      4.74 o 
   5   6  11       63.20       65.25      8.97 o 
  -1  -3  12       20.41       23.43      6.42 o 
   0  -3  12        1.81        5.78      4.80 o 
   1  -3  12        0.38        0.00      4.97 o 
  -1  -2  12        0.01        0.87      3.70 o 
   0  -2  12        0.00        5.32      4.22 o 
   1  -2  12        0.33        1.10      3.82 o 
  -2  -1  12        0.16       -3.41      3.41 o 
  -1  -1  12        6.13        7.87      4.51 o 
   0  -1  12       20.18       26.73      5.67 o 
   1  -1  12        9.06       12.96      4.74 o 
   2  -1  12       12.83       14.98      4.92 o 
   3  -1  12        9.73        7.12      4.51 o 
  -2   0  12        2.62        1.91      4.17 o 
  -1   0  12        1.71        0.46      4.11 o 
   0   0  12        9.80       10.88      4.86 o 
   1   0  12       30.60       33.38      5.96 o 
   2   0  12        1.08        8.39      4.40 o 
   3   0  12        0.91        5.50      4.05 o 
   4   0  12        1.07       -1.91      3.47 o 
  -2   1  12        5.55        8.39      5.03 o 
  -1   1  12        1.36       -0.64      3.88 o 
   0   1  12        0.03        0.69      3.47 o 
   1   1  12       15.16        9.54      4.51 o 
   2   1  12        0.00        3.41      3.99 o 
   3   1  12        3.60        5.09      4.11 o 
   4   1  12        1.67       -0.98      3.76 o 
  -1   2  12       11.48        9.95      5.15 o 
   0   2  12       14.40       13.31      4.97 o 
   1   2  12       29.08       23.60      5.78 o 
   2   2  12        0.53        0.12      3.59 o 
   3   2  12        2.80        2.66      3.88 o 
   4   2  12       13.19       12.15      5.26 o 
   0   3  12        1.22        1.39      4.40 o 
   1   3  12        5.69       -3.76      3.93 o 
   2   3  12        0.97       -3.18      3.76 o 
   3   3  12        3.46        8.33      4.51 o 
   4   3  12       28.77       28.17      6.31 o 
   1   4  12        9.81        3.53      4.69 o 
   2   4  12        2.07       -4.51      4.17 o 
   3   4  12        0.00        1.74      3.82 o 
   4   4  12       27.81       20.19      5.96 o 
                                                 
